# Supplementary material for: Methyl 4-(3-chloro­prop­oxy)-3-methoxy­benzoate
Source: Acta Crystallogr Sect E Struct Rep Online. 2009 Jan 8;65(Pt 2):o231. doi: 10.1107/S1600536808043274 (PMC2968407; doi:10.1107/S1600536808043274)
Supplement: Supplementary file 2 [file e-65-0o231-Isup2.hkl]

# 
# h,k,l, Fc-squared, Fo-squared, sigma(Fo-squared) and status flag 
# 
data_I
_shelx_title ' K in P2(1)/c' 
_shelx_refln_list_code          4 
_shelx_F_calc_maximum      201.90 
_exptl_crystal_F_000       544.00 
_reflns_d_resolution_high  0.8324 
 
loop_ 
 _symmetry_equiv_pos_as_xyz 
 'x, y, z' 
 '-x, y+1/2, -z+1/2' 
 '-x, -y, -z' 
 'x, -y-1/2, z-1/2' 
 
_cell_length_a     8.4980 
_cell_length_b    17.3490 
_cell_length_c     8.8440 
_cell_angle_alpha  90.000 
_cell_angle_beta  106.460 
_cell_angle_gamma  90.000 
 
_shelx_F_squared_multiplier     1.000 
 
loop_ 
 _refln_index_h 
 _refln_index_k 
 _refln_index_l 
 _refln_F_squared_calc 
 _refln_F_squared_meas 
 _refln_F_squared_sigma 
 _refln_observed_status 
   1   0   0      439.36      457.04      5.56 o 
   2   0   0     3635.21     4191.84     72.92 o 
   3   0   0      399.66      489.27      7.22 o 
   4   0   0      673.79      801.73     10.39 o 
   5   0   0      765.70      940.81     13.21 o 
   6   0   0       38.29       38.21      5.16 o 
   7   0   0      526.34      665.80     15.81 o 
   8   0   0        8.40       20.97      4.79 o 
   9   0   0       32.19       51.24      6.81 o 
   1   1   0       21.04       29.93      1.14 o 
   2   1   0       27.07       25.38      1.46 o 
   3   1   0        0.12        0.10      1.20 o 
   4   1   0       64.45       66.98      3.38 o 
   5   1   0      723.47      655.29     12.90 o 
   6   1   0      133.47      188.84      7.72 o 
   7   1   0        9.84       15.21      4.23 o 
   8   1   0        0.16        2.88      5.00 o 
   9   1   0        0.01        0.42      5.56 o 
   0   2   0      237.59      337.16      3.40 o 
   1   2   0       47.12       40.83      0.49 o 
   2   2   0       61.82       67.46      2.13 o 
   3   2   0      751.74      706.71      7.90 o 
   4   2   0       44.22       50.32      2.92 o 
   5   2   0        5.12        8.37      2.63 o 
   6   2   0        2.15       11.43      2.94 o 
   7   2   0       46.47       78.01      6.30 o 
   8   2   0       14.17       30.57      5.70 o 
   9   2   0        6.89        5.80      5.76 o 
   1   3   0     8513.26    10008.29      0.58 o 
   2   3   0     2151.55     2126.39     11.47 o 
   3   3   0     2919.15     2740.15     15.14 o 
   4   3   0      664.63      660.20      9.11 o 
   5   3   0       89.68       98.64      4.86 o 
   6   3   0      350.46      417.21     10.56 o 
   7   3   0       32.75       28.56      5.03 o 
   8   3   0       38.04       55.80      7.15 o 
   9   3   0       30.75       47.18      7.48 o 
   0   4   0     7290.27     6919.74     83.31 o 
   1   4   0     2576.12     2287.42     47.14 o 
   2   4   0      196.23      155.83      3.34 o 
   3   4   0      385.59      344.29      5.73 o 
   4   4   0      330.42      312.27      6.47 o 
   5   4   0      408.22      422.44      8.80 o 
   6   4   0       60.83       63.09      4.93 o 
   7   4   0       13.34       13.61      4.16 o 
   8   4   0        6.53       15.20      5.49 o 
   9   4   0       40.29       48.31      7.73 o 
   1   5   0      377.36      363.62      4.99 o 
   2   5   0       82.11       55.47      0.87 o 
   3   5   0        6.07        7.60      1.45 o 
   4   5   0       54.20       49.86      3.02 o 
   5   5   0      460.21      482.65      9.54 o 
   6   5   0       71.68       52.13      3.02 o 
   7   5   0      191.68      236.73      9.92 o 
   8   5   0        9.02        4.82      4.82 o 
   9   5   0       10.58       16.14      6.52 o 
   0   6   0     3013.02     3181.04     15.80 o 
   1   6   0      144.58      134.47      3.33 o 
   2   6   0      235.86      197.13      1.31 o 
   3   6   0     2380.45     2185.19     14.84 o 
   4   6   0     1100.32     1076.10     11.90 o 
   5   6   0     1315.01     1405.35     15.70 o 
   6   6   0        1.41        0.86      3.27 o 
   7   6   0      633.39      779.17     16.60 o 
   8   6   0       30.82       47.41      6.23 o 
   9   6   0        3.92        4.12      5.31 o 
   1   7   0      193.95      177.68      4.21 o 
   2   7   0      580.00      574.23      7.63 o 
   3   7   0      122.17       79.50      3.64 o 
   4   7   0       56.23       60.25      3.71 o 
   5   7   0        0.59        1.38      2.63 o 
   6   7   0       24.31        1.12      3.80 o 
   7   7   0        1.06        4.19      4.50 o 
   8   7   0       45.52       59.22      6.47 o 
   9   7   0       27.45       30.05      5.38 o 
   0   8   0      172.96      177.17      4.61 o 
   1   8   0      703.84      685.76      8.34 o 
   2   8   0      602.23      691.03      8.63 o 
   3   8   0        5.80        0.11      1.82 o 
   4   8   0      372.13      350.88      8.01 o 
   5   8   0       41.89       47.84      3.99 o 
   6   8   0      426.38      491.47     12.14 o 
   7   8   0        7.15        9.65      4.69 o 
   8   8   0       68.59       59.54      7.47 o 
   9   8   0      108.21      114.28      8.82 o 
   1   9   0     2007.54     1819.14     14.57 o 
   2   9   0      316.41      303.08      6.44 o 
   3   9   0      338.33      266.06      2.08 o 
   4   9   0      855.54      699.70      2.50 o 
   5   9   0       92.91       92.14      5.51 o 
   6   9   0      797.94      820.95      3.61 o 
   7   9   0      147.05      181.49      9.11 o 
   8   9   0       51.02       43.13      5.06 o 
   0  10   0      136.05      154.49      5.20 o 
   1  10   0      188.76      185.76      6.01 o 
   2  10   0      255.44      214.99      6.07 o 
   3  10   0        5.65        2.15      2.18 o 
   4  10   0      260.17      210.11      2.50 o 
   5  10   0        0.10        0.22      2.69 o 
   6  10   0      213.11      235.43      9.24 o 
   7  10   0        8.95        8.01      4.39 o 
   8  10   0        0.62        0.32      4.38 o 
   1  11   0       30.28       39.53      3.68 o 
   2  11   0      116.12      115.60      4.90 o 
   3  11   0       49.36       36.03      3.41 o 
   4  11   0       38.47       38.06      2.51 o 
   5  11   0       18.81       11.98      3.61 o 
   6  11   0       28.33       13.40      4.74 o 
   7  11   0       12.66       11.18      4.93 o 
   8  11   0        9.14        3.24      4.56 o 
   0  12   0      450.34      475.04      9.89 o 
   1  12   0       55.59       61.79      4.17 o 
   2  12   0      330.63      341.82      8.61 o 
   3  12   0      187.22      175.45      6.95 o 
   4  12   0        7.86       11.71      3.23 o 
   5  12   0       15.53       18.08      4.03 o 
   6  12   0        1.61        8.12      3.93 o 
   7  12   0        0.84        4.01      4.75 o 
   1  13   0       15.37       16.99      3.69 o 
   2  13   0      144.66      142.10      6.60 o 
   3  13   0       77.45       86.99      5.91 o 
   4  13   0       58.81       73.69      5.43 o 
   5  13   0        1.00        1.31      3.66 o 
   6  13   0        8.64        9.90      4.03 o 
   7  13   0        6.15       13.04      4.31 o 
   0  14   0      174.69      186.12      7.24 o 
   1  14   0      238.32      236.27      8.63 o 
   2  14   0        6.12        7.81      3.97 o 
   3  14   0      143.70      119.97      6.89 o 
   4  14   0       63.66       72.77      6.11 o 
   5  14   0       28.01        3.07      3.75 o 
   6  14   0        1.45        5.11      4.15 o 
   7  14   0       16.34       17.97      5.13 o 
   1  15   0      417.21      449.80     12.45 o 
   2  15   0       26.94       26.10      5.50 o 
   3  15   0      139.62      127.52      7.92 o 
   4  15   0       47.69       60.23      5.91 o 
   5  15   0        0.70        4.70      4.48 o 
   6  15   0       52.21       46.89      3.91 o 
   0  16   0      109.89      128.85      6.90 o 
   1  16   0        3.58        2.45      6.00 o 
   2  16   0      222.66      218.20      9.97 o 
   3  16   0      338.28      323.21     11.27 o 
   4  16   0        1.03        2.34      3.54 o 
   5  16   0        9.80       16.41      4.40 o 
   6  16   0        2.04        7.97      3.71 o 
   1  17   0        6.43        4.41      4.66 o 
   2  17   0      266.09      254.95     11.32 o 
   3  17   0       45.71       35.58      6.35 o 
   4  17   0        0.28        1.82      4.18 o 
   5  17   0        1.00        4.12      4.12 o 
   0  18   0       10.65       14.52      4.18 o 
   1  18   0        7.42        5.32      4.26 o 
   2  18   0      116.73      136.19      8.82 o 
   3  18   0        0.57        4.37      4.37 o 
   4  18   0       41.31       44.41      5.96 o 
   1  19   0        0.29        0.34      4.48 o 
   2  19   0       14.87        6.78      5.94 o 
   3  19   0        4.04        1.92      4.69 o 
   4  19   0        5.12       13.15      4.35 o 
   0  20   0        0.16        3.70      3.64 o 
   1  20   0        4.63        9.80      4.15 o 
   2  20   0        1.63        1.30      4.57 o 
 -10   1   1        8.51       11.61      6.00 o 
  -9   1   1        0.50        3.28      5.39 o 
  -8   1   1      176.28      226.14     10.28 o 
  -7   1   1       24.74       40.45      4.89 o 
  -6   1   1      490.01      599.33     12.06 o 
  -5   1   1     1016.14     1141.52     12.58 o 
  -4   1   1     2249.29     2327.77     15.42 o 
  -3   1   1       41.25       64.67      2.36 o 
  -2   1   1    12249.77    11071.76    105.45 o 
  -1   1   1       20.64       28.21      1.20 o 
   0   1   1      873.76      713.07     14.93 o 
   1   1   1      705.44      728.64      8.23 o 
   2   1   1     1856.69     2203.09     13.52 o 
   3   1   1     1472.11     1657.61     13.47 o 
   4   1   1        0.06        1.99      1.99 o 
   5   1   1     1497.67     1768.11     18.36 o 
   6   1   1      285.85      331.87     10.34 o 
   7   1   1      146.84      168.06      8.60 o 
   8   1   1       29.71       60.91      6.84 o 
   9   1   1       26.57       30.18      6.07 o 
  -9   2   1       46.17       52.11      4.66 o 
  -8   2   1        0.01        2.85      2.85 o 
  -7   2   1        3.58        5.53      2.64 o 
  -6   2   1        7.54        8.45      2.02 o 
  -5   2   1      631.55      692.24     10.56 o 
  -4   2   1      139.58      173.52      4.71 o 
  -3   2   1      299.57      338.39      5.40 o 
  -2   2   1      265.94      299.60      4.39 o 
  -1   2   1       83.41      127.64      2.51 o 
   0   2   1     2329.69     2658.14     32.48 o 
   1   2   1    12995.60    11894.52      0.66 o 
   2   2   1      236.45      195.75      4.13 o 
   3   2   1      808.93      872.04      9.63 o 
   4   2   1       95.00      126.82      4.74 o 
   5   2   1        3.97        4.71      2.81 o 
   6   2   1        3.83        4.53      3.70 o 
   7   2   1        0.35        5.46      3.69 o 
   8   2   1        4.93        2.54      5.74 o 
   9   2   1        3.04        8.14      5.13 o 
  -9   3   1        3.06        1.36      2.99 o 
  -8   3   1       17.42       29.92      3.48 o 
  -7   3   1        3.75        1.52      2.63 o 
  -6   3   1       34.37       31.23      3.40 o 
  -5   3   1      335.16      377.11      7.98 o 
  -4   3   1       86.77       96.12      3.60 o 
  -3   3   1      118.60      143.89      3.73 o 
  -2   3   1      295.57      280.01      4.43 o 
  -1   3   1     2782.61     2859.66     52.00 o 
   0   3   1      826.29      962.24     11.85 o 
   1   3   1     3665.01     3572.31      0.91 o 
   2   3   1     1135.76     1107.75      1.92 o 
   3   3   1        0.12        5.34      1.48 o 
   4   3   1        7.70       11.91      2.01 o 
   5   3   1        1.11        1.45      2.57 o 
   6   3   1      189.23      137.04      5.23 o 
   7   3   1       37.54       42.31      5.90 o 
   8   3   1        0.18        6.51      5.11 o 
   9   3   1        0.55        5.60      4.72 o 
  -9   4   1       10.78        8.03      3.17 o 
  -8   4   1       47.92       47.61      4.50 o 
  -7   4   1       87.99       95.95      6.00 o 
  -6   4   1      163.63      173.14      6.41 o 
  -5   4   1      148.95      145.80      5.28 o 
  -4   4   1        8.83       12.41      1.83 o 
  -3   4   1       38.15       21.54      1.90 o 
  -2   4   1        2.44        0.15      0.75 o 
  -1   4   1     2474.53     2435.55     51.54 o 
   0   4   1     7858.09     7203.01    245.11 o 
   1   4   1     1799.59     1957.87     11.60 o 
   2   4   1     1075.16     1126.88      9.84 o 
   3   4   1      329.11      320.78      6.33 o 
   4   4   1       92.12       86.45      4.24 o 
   5   4   1       16.23       18.03      3.11 o 
   6   4   1      291.49      356.76     10.53 o 
   7   4   1       16.42       15.20      4.65 o 
   8   4   1        6.08       16.94      5.14 o 
   9   4   1        0.48        3.93      4.79 o 
  -9   5   1        0.29        3.24      3.99 o 
  -8   5   1      254.44      284.49     10.30 o 
  -7   5   1      187.16      222.63      8.36 o 
  -6   5   1      317.21      350.72      9.26 o 
  -5   5   1       89.41       93.77      4.42 o 
  -4   5   1        2.86        2.44      1.58 o 
  -3   5   1      141.69      150.91      4.12 o 
  -2   5   1      816.88      798.00      1.17 o 
  -1   5   1     1210.44     1291.97      9.72 o 
   0   5   1     1256.17     1253.40     11.75 o 
   1   5   1       42.13       45.34      2.08 o 
   2   5   1      177.40      169.35      2.43 o 
   3   5   1      597.17      699.09      9.08 o 
   4   5   1       22.53       15.61      2.48 o 
   5   5   1       32.97       38.83      4.06 o 
   6   5   1        7.68        3.94      4.52 o 
   7   5   1       17.18       20.48      5.08 o 
   8   5   1       44.17        4.32      5.14 o 
   9   5   1       20.77       17.86      6.89 o 
  -9   6   1        0.59        3.45      3.60 o 
  -8   6   1      102.15      120.31      7.94 o 
  -7   6   1       10.33       23.91      4.33 o 
  -6   6   1       92.68      105.05      5.68 o 
  -5   6   1       31.40       34.40      3.30 o 
  -4   6   1       58.98       50.47      3.33 o 
  -3   6   1      730.56      770.74      9.40 o 
  -2   6   1       68.66       60.16      2.84 o 
  -1   6   1     1722.91     1665.98     11.61 o 
   0   6   1      532.04      497.28      4.60 o 
   1   6   1      145.76      151.70      3.88 o 
   2   6   1     1084.67     1115.53      1.44 o 
   3   6   1      104.64      107.74      4.09 o 
   4   6   1        0.64        0.00      2.21 o 
   5   6   1       13.43       13.57      3.46 o 
   6   6   1       72.66       73.38      5.73 o 
   7   6   1      161.37      105.29      5.23 o 
   8   6   1        0.73       13.57      5.40 o 
   9   6   1       22.71       22.81      6.45 o 
  -9   7   1       72.61       90.68      7.39 o 
  -8   7   1       19.01        7.72      3.73 o 
  -7   7   1      224.89      262.38      9.92 o 
  -6   7   1      328.45      239.17      3.04 o 
  -5   7   1        0.77        0.87      2.58 o 
  -4   7   1       19.27       26.87      2.87 o 
  -3   7   1     1065.46     1105.54      1.81 o 
  -2   7   1     1969.07     1952.31     14.05 o 
  -1   7   1        0.17        2.28      1.16 o 
   0   7   1      194.53      179.01      1.49 o 
   1   7   1      692.04      659.51      8.25 o 
   2   7   1      302.11      278.11      5.91 o 
   3   7   1      593.20      586.20      9.00 o 
   4   7   1      491.24      506.14      9.92 o 
   5   7   1       37.46       39.63      4.01 o 
   6   7   1        8.62        0.79      3.63 o 
   7   7   1      354.98      396.80     12.84 o 
   8   7   1      143.08      113.19      4.90 o 
  -9   8   1       90.02      104.36      8.14 o 
  -8   8   1      118.71      104.68      8.21 o 
  -7   8   1        3.08        1.89      4.42 o 
  -6   8   1      304.87      350.31     10.08 o 
  -5   8   1      314.62      337.28      8.90 o 
  -4   8   1       76.97       54.41      2.18 o 
  -3   8   1        4.56        0.38      1.68 o 
  -2   8   1       87.63       95.34      3.72 o 
  -1   8   1      929.39      908.20      9.85 o 
   0   8   1       30.15       38.00      1.76 o 
   1   8   1       20.62       18.18      2.17 o 
   2   8   1     1977.28     2089.45     16.07 o 
   3   8   1      305.09      236.05      2.21 o 
   4   8   1       11.17        6.80      2.80 o 
   5   8   1       17.81       16.64      3.18 o 
   6   8   1       30.38       31.85      4.73 o 
   7   8   1       43.11       60.70      7.04 o 
   8   8   1        1.84        1.40      5.14 o 
  -9   9   1       38.35       40.81      5.96 o 
  -8   9   1        9.53       10.49      4.81 o 
  -7   9   1       29.76       40.90      5.35 o 
  -6   9   1      330.05      374.20     10.89 o 
  -5   9   1       12.31       16.98      3.39 o 
  -4   9   1       54.74       43.63      2.46 o 
  -3   9   1       36.44       36.27      1.73 o 
  -2   9   1        0.44        1.39      1.77 o 
  -1   9   1      542.48      597.76      8.69 o 
   0   9   1      544.17      583.90     14.68 o 
   1   9   1      132.26      157.03      4.86 o 
   2   9   1       25.80       42.10      3.12 o 
   3   9   1       27.96        2.10      2.10 o 
   4   9   1      488.94      369.98      2.50 o 
   5   9   1        3.13       10.55      3.51 o 
   6   9   1        6.67        1.65      3.68 o 
   7   9   1        0.26        4.80      4.73 o 
   8   9   1        2.03        0.34      4.49 o 
  -8  10   1       73.31       49.05      4.73 o 
  -7  10   1       98.14      109.58      7.75 o 
  -6  10   1      145.39      159.89      7.83 o 
  -5  10   1      100.29       97.37      5.92 o 
  -4  10   1        3.82        0.74      2.92 o 
  -3  10   1     1138.92     1238.14     14.22 o 
  -2  10   1      381.49      454.20      8.66 o 
  -1  10   1     1252.24     1375.32     13.84 o 
   0  10   1      330.44      347.90      6.61 o 
   1  10   1      485.09      475.34      8.89 o 
   2  10   1      647.79      717.18     10.91 o 
   3  10   1        6.02        0.19      2.35 o 
   4  10   1      162.84      136.30      3.06 o 
   5  10   1       44.64       58.84      5.16 o 
   6  10   1       47.91       48.93      5.36 o 
   7  10   1      118.23      126.74      8.53 o 
   8  10   1        6.90        2.76      4.36 o 
  -8  11   1        2.94        0.00      4.10 o 
  -7  11   1        0.81       10.55      3.82 o 
  -6  11   1        5.82        6.10      4.12 o 
  -5  11   1       21.93       24.55      4.83 o 
  -4  11   1      433.14      445.06      2.81 o 
  -3  11   1       32.59       34.56      4.00 o 
  -2  11   1       36.32       37.00      3.60 o 
  -1  11   1       27.21       11.63      2.90 o 
   0  11   1       24.47       18.45      2.03 o 
   1  11   1        0.45        0.99      2.19 o 
   2  11   1       86.05       92.28      5.02 o 
   3  11   1       59.07       65.93      4.46 o 
   4  11   1        0.61        2.93      3.47 o 
   5  11   1       46.09       42.68      4.93 o 
   6  11   1        0.00        2.96      4.34 o 
   7  11   1       12.49       15.69      4.88 o 
  -8  12   1        0.10        4.29      5.08 o 
  -7  12   1       20.88       17.61      5.04 o 
  -6  12   1        0.02        2.22      3.70 o 
  -5  12   1        4.64        8.09      3.78 o 
  -4  12   1       55.14       54.55      5.29 o 
  -3  12   1       35.57       44.25      4.17 o 
  -2  12   1       10.59        6.26      2.73 o 
  -1  12   1        1.65        2.48      2.48 o 
   0  12   1       45.43       58.49      5.18 o 
   1  12   1       33.97       23.61      3.36 o 
   2  12   1       51.28       52.14      4.16 o 
   3  12   1      100.43      127.71      6.51 o 
   4  12   1       67.49       53.56      4.18 o 
   5  12   1        6.91        0.55      3.99 o 
   6  12   1       49.00       67.78      6.15 o 
   7  12   1        5.48        2.96      4.86 o 
  -7  13   1       19.62       28.30      5.34 o 
  -6  13   1       10.69       10.41      4.47 o 
  -5  13   1       88.97       69.23      4.36 o 
  -4  13   1      450.11      487.45     11.95 o 
  -3  13   1        9.05        4.06      3.23 o 
  -2  13   1      375.00      408.90     10.33 o 
  -1  13   1      162.71      154.14      6.45 o 
   0  13   1       62.99       79.27      3.60 o 
   1  13   1       48.69       66.60      5.12 o 
   2  13   1        4.44        3.79      3.46 o 
   3  13   1        7.84       10.84      3.88 o 
   4  13   1       31.13       15.42      4.45 o 
   5  13   1      134.70      116.04      4.26 o 
   6  13   1        1.10        0.00      4.52 o 
   7  13   1        4.75        6.92      4.31 o 
  -7  14   1        0.02        2.52      4.04 o 
  -6  14   1       17.35        1.79      4.37 o 
  -5  14   1       66.22       50.91      3.77 o 
  -4  14   1       11.44       14.82      3.74 o 
  -3  14   1       40.50       42.11      4.74 o 
  -2  14   1      796.85      863.84     14.62 o 
  -1  14   1      545.27      551.24     12.63 o 
   0  14   1       12.35       18.15      2.83 o 
   1  14   1       21.96       19.80      3.98 o 
   2  14   1      395.31      448.12     11.87 o 
   3  14   1       70.82       93.32      6.63 o 
   4  14   1       42.94       38.93      5.77 o 
   5  14   1       14.28        4.87      4.87 o 
   6  14   1       72.05       62.27      6.52 o 
  -6  15   1        8.86        1.21      4.00 o 
  -5  15   1       36.84       31.78      5.23 o 
  -4  15   1       11.28        7.75      4.14 o 
  -3  15   1        5.49        0.26      4.53 o 
  -2  15   1      338.13      355.75     11.32 o 
  -1  15   1      319.81      305.52     10.09 o 
   0  15   1        5.64        5.53      2.53 o 
   1  15   1        2.22        2.95      3.61 o 
   2  15   1      225.95      226.23      9.92 o 
   3  15   1      648.87      697.31     16.51 o 
   4  15   1       33.15       34.84      5.81 o 
   5  15   1       40.62       49.38      5.61 o 
   6  15   1        1.88        4.57      4.48 o 
  -6  16   1        6.41        6.13      4.20 o 
  -5  16   1       35.13       40.13      5.30 o 
  -4  16   1        0.76       11.53      4.00 o 
  -3  16   1      375.92      414.94     12.10 o 
  -2  16   1       43.70       44.17      6.07 o 
  -1  16   1       37.59       36.99      5.74 o 
   0  16   1       18.42       20.87      4.27 o 
   1  16   1       12.74       16.40      4.89 o 
   2  16   1      225.84      242.40     10.64 o 
   3  16   1        1.77        0.33      5.60 o 
   4  16   1      169.57      183.24      9.65 o 
   5  16   1        0.67        5.95      4.36 o 
  -5  17   1        3.19        1.79      4.16 o 
  -4  17   1       23.17       19.79      5.25 o 
  -3  17   1        0.02        2.28      5.82 o 
  -2  17   1        0.65        4.36      4.36 o 
  -1  17   1        0.94        0.57      4.09 o 
   0  17   1       64.80       50.45     37.57 o 
   1  17   1       91.26      109.36      7.70 o 
   2  17   1       65.41       66.09      7.27 o 
   3  17   1        9.47       18.81      5.09 o 
   4  17   1       15.60       30.39      5.44 o 
   5  17   1        0.04        1.32      4.27 o 
  -5  18   1        0.68        0.30      4.24 o 
  -4  18   1        0.56        1.18      4.14 o 
  -3  18   1        0.91        0.00      4.38 o 
  -2  18   1       89.79       79.67      6.57 o 
  -1  18   1        6.00        4.56      4.56 o 
   0  18   1       14.10       10.46      7.56 o 
   1  18   1        2.96        2.75      5.12 o 
   2  18   1       25.04       32.02      6.28 o 
   3  18   1       20.47       32.31      5.62 o 
   4  18   1        6.10       11.54      4.68 o 
  -4  19   1        2.58        8.55      3.38 o 
  -3  19   1        8.31        9.21      3.99 o 
  -2  19   1       18.47       12.67      5.17 o 
  -1  19   1       26.99       22.37      5.20 o 
   0  19   1      123.85      130.46      5.95 o 
   1  19   1      103.94      129.09      8.47 o 
   2  19   1       32.96       46.34      6.96 o 
   3  19   1      136.01      142.64      8.71 o 
  -2  20   1        5.01        1.20      4.30 o 
  -1  20   1       14.25       21.96      4.83 o 
   0  20   1        6.54        6.42      3.66 o 
   1  20   1       23.37       22.83      6.02 o 
   2  20   1       16.81       16.17      5.80 o 
 -10   0   2       53.76       54.00      6.96 o 
  -9   0   2      189.36      253.59     10.09 o 
  -8   0   2      182.15      205.39      8.14 o 
  -7   0   2       46.96       37.22      3.68 o 
  -6   0   2      453.03      442.97      8.69 o 
  -5   0   2       20.93        8.95      1.86 o 
  -4   0   2      112.84       74.85      4.69 o 
  -3   0   2     1653.33     1715.27     12.12 o 
  -2   0   2        1.12        2.31      1.11 o 
  -1   0   2     4395.25     5348.64     78.95 o 
   0   0   2     6435.63     6270.29     75.98 o 
   1   0   2    40762.41    38194.95    252.58 o 
   2   0   2      830.21      615.30      1.60 o 
   3   0   2     3553.35     4143.11     25.21 o 
   4   0   2      230.34      144.15      2.50 o 
   5   0   2       49.19       36.16      3.57 o 
   6   0   2      765.77      622.30     20.14 o 
   7   0   2       20.52        7.08      7.08 o 
   8   0   2      107.53      114.86     10.44 o 
   9   0   2        0.27        6.76      6.62 o 
 -10   1   2       14.18       20.32      4.83 o 
  -9   1   2       18.78       23.17      4.32 o 
  -8   1   2       11.33       15.24      3.07 o 
  -7   1   2       37.40       43.95      4.13 o 
  -6   1   2      205.25      187.47      6.19 o 
  -5   1   2      229.17      246.26      6.21 o 
  -4   1   2     1529.74     1760.63     13.60 o 
  -3   1   2      828.78      976.07      9.19 o 
  -2   1   2      313.58      284.76      5.22 o 
  -1   1   2       96.95      157.28      3.27 o 
   0   1   2      832.07      826.88     16.22 o 
   1   1   2    20963.92    18661.06      1.47 o 
   2   1   2        0.63        1.60      1.60 o 
   3   1   2       32.33       27.21      1.79 o 
   4   1   2      412.72      454.16      9.77 o 
   5   1   2        0.30        1.79      3.18 o 
   6   1   2       10.40        9.83      4.21 o 
   7   1   2       73.75      107.49      8.41 o 
   8   1   2        5.35        8.10      4.90 o 
   9   1   2        2.18        8.32      5.28 o 
 -10   2   2       18.78       19.19      5.74 o 
  -9   2   2       11.50       10.32      3.54 o 
  -8   2   2        2.91        5.19      3.22 o 
  -7   2   2       27.78       22.72      3.36 o 
  -6   2   2       25.48       32.71      2.88 o 
  -5   2   2      207.97      185.47      5.18 o 
  -4   2   2     2066.29     2050.62     14.02 o 
  -3   2   2      169.63      175.52      3.79 o 
  -2   2   2      880.23      653.19      1.18 o 
  -1   2   2      393.83      265.57      0.88 o 
   0   2   2      393.81      368.57      5.45 o 
   1   2   2     1719.25     2012.44     12.88 o 
   2   2   2     1348.45     1133.05      1.31 o 
   3   2   2     1418.75     1491.32     13.85 o 
   4   2   2      195.10      189.33      6.34 o 
   5   2   2      155.59      111.32      3.08 o 
   6   2   2        1.27        0.55      3.66 o 
   7   2   2       20.42        4.05      5.20 o 
   8   2   2       28.55       35.86      6.42 o 
   9   2   2        0.77        8.51      5.17 o 
 -10   3   2        5.34       10.81      5.61 o 
  -9   3   2       15.64       19.46      6.07 o 
  -8   3   2       54.14       71.25      6.01 o 
  -7   3   2        5.86        0.86      2.98 o 
  -6   3   2        6.03        2.34      2.89 o 
  -5   3   2      338.47      305.49      6.81 o 
  -4   3   2      273.84      254.56      6.39 o 
  -3   3   2      652.39      686.62      7.69 o 
  -2   3   2     7865.31     6708.72     90.69 o 
  -1   3   2       58.05       59.93      2.17 o 
   0   3   2      351.59      384.94      3.80 o 
   1   3   2       39.32       32.16      0.89 o 
   2   3   2     2907.92     2787.89      1.30 o 
   3   3   2       19.46        1.88      1.88 o 
   4   3   2      438.53      432.87      9.32 o 
   5   3   2      246.63      287.91      8.64 o 
   6   3   2       15.97        0.80      3.90 o 
   7   3   2      119.69      147.48      8.45 o 
   8   3   2        2.26        1.89      4.88 o 
  -9   4   2       61.91       89.95      7.92 o 
  -8   4   2       19.38       12.52      5.37 o 
  -7   4   2        1.23        1.23      3.48 o 
  -6   4   2       26.67       40.41      3.72 o 
  -5   4   2      191.31      212.65      6.01 o 
  -4   4   2      403.44      424.66      7.31 o 
  -3   4   2      159.07      192.34      4.39 o 
  -2   4   2     4757.07     4299.62     75.91 o 
  -1   4   2       99.00      117.88      3.09 o 
   0   4   2     3302.03     3075.89     91.09 o 
   1   4   2     6288.07     6246.43     98.20 o 
   2   4   2       35.36       36.63      2.59 o 
   3   4   2      747.93      624.26      3.02 o 
   4   4   2      190.01      224.77      2.55 o 
   5   4   2      187.81      198.73      7.44 o 
   6   4   2      193.05      198.65      8.77 o 
   7   4   2       26.52        2.89      4.97 o 
   8   4   2      148.86      159.23     10.49 o 
  -9   5   2       13.31       21.18      5.09 o 
  -8   5   2       46.86       51.25      6.02 o 
  -7   5   2       49.06       55.64      5.20 o 
  -6   5   2        0.42        0.00      2.69 o 
  -5   5   2      136.06      145.97      5.31 o 
  -4   5   2       13.72       15.50      2.23 o 
  -3   5   2      897.21      902.21      9.59 o 
  -2   5   2      132.70       92.22      1.35 o 
  -1   5   2      117.31      142.23      3.51 o 
   0   5   2     3602.82     3295.45     48.94 o 
   1   5   2      147.27      154.44      4.16 o 
   2   5   2       16.29       23.35      2.23 o 
   3   5   2        1.83        1.33      2.01 o 
   4   5   2      495.63      504.24      2.51 o 
   5   5   2       66.44       53.53      3.16 o 
   6   5   2      126.80       93.47      4.31 o 
   7   5   2       49.38       45.15      6.27 o 
   8   5   2      136.56      178.16     10.25 o 
  -9   6   2       11.46        8.76      4.75 o 
  -8   6   2       58.75       65.62      6.33 o 
  -7   6   2      299.43      356.29     10.70 o 
  -6   6   2      500.94      480.18      2.87 o 
  -5   6   2       26.67       22.39      2.74 o 
  -4   6   2     2313.69     2390.62     17.46 o 
  -3   6   2     1595.15     1513.76     12.67 o 
  -2   6   2     1860.09     1925.78     13.33 o 
  -1   6   2      877.56      877.12      8.91 o 
   0   6   2       71.97       87.91      2.24 o 
   1   6   2     1089.33     1110.20     10.60 o 
   2   6   2        7.95        0.12      1.64 o 
   3   6   2        7.94       17.21      2.69 o 
   4   6   2      552.21      583.49     10.99 o 
   5   6   2       93.35      116.36      6.19 o 
   6   6   2      160.54      110.13      3.46 o 
   7   6   2        3.07        4.56      4.56 o 
   8   6   2       66.14       59.58      5.25 o 
  -9   7   2       11.72       22.28      4.98 o 
  -8   7   2      243.54      270.68     10.83 o 
  -7   7   2       27.72       27.81      4.68 o 
  -6   7   2      196.50      161.39      2.88 o 
  -5   7   2       16.37        9.11      3.00 o 
  -4   7   2      135.06      132.49      4.78 o 
  -3   7   2     1823.03     1747.54      1.56 o 
  -2   7   2       73.14       73.23      3.27 o 
  -1   7   2      313.37      322.00      5.92 o 
   0   7   2      482.64      451.87      5.12 o 
   1   7   2      311.83      340.86      6.63 o 
   2   7   2     1422.15     1568.15     14.32 o 
   3   7   2        0.52        5.76      2.19 o 
   4   7   2      128.33      117.41      2.58 o 
   5   7   2       50.89       63.99      5.15 o 
   6   7   2       41.20       74.99      6.02 o 
   7   7   2      156.17      120.16      4.11 o 
   8   7   2       37.65       44.78      6.60 o 
  -9   8   2        0.52        3.39      4.46 o 
  -8   8   2       52.58       40.29      6.13 o 
  -7   8   2       26.86       40.53      4.88 o 
  -6   8   2        2.01        0.63      3.74 o 
  -5   8   2        9.93       17.36      3.23 o 
  -4   8   2      537.52      515.70      2.11 o 
  -3   8   2      256.30      192.34      1.93 o 
  -2   8   2      230.51      255.01      5.74 o 
  -1   8   2      766.41      816.80      9.49 o 
   0   8   2      208.77      215.92      3.86 o 
   1   8   2       69.00       75.91      3.61 o 
   2   8   2      405.75      407.46      8.27 o 
   3   8   2        4.66        0.81      2.41 o 
   4   8   2       20.44       23.58      3.29 o 
   5   8   2        5.23       10.82      4.15 o 
   6   8   2      163.72      191.77      9.18 o 
   7   8   2       98.32      116.00      8.99 o 
   8   8   2       12.71       18.40      5.37 o 
  -9   9   2       17.21       22.29      5.23 o 
  -8   9   2       48.36       50.22      6.16 o 
  -7   9   2      148.14      164.90      7.64 o 
  -6   9   2      399.46      426.58     11.19 o 
  -5   9   2      688.16      733.62     12.02 o 
  -4   9   2      230.05      174.45      1.97 o 
  -3   9   2      184.55      199.05      5.91 o 
  -2   9   2      384.32      299.40      1.56 o 
  -1   9   2      130.96      108.22      4.12 o 
   0   9   2     2352.35     1869.15   1143.98 o 
   1   9   2       89.86       75.37      4.15 o 
   2   9   2      143.24      127.22      5.15 o 
   3   9   2      204.88      171.31      2.23 o 
   4   9   2       21.95        0.83      2.99 o 
   5   9   2      168.43      175.36      8.00 o 
   6   9   2       20.89       22.79      5.13 o 
   7   9   2      107.66      118.17      8.71 o 
   8   9   2       39.19       33.99      4.63 o 
  -8  10   2        5.93        3.48      4.22 o 
  -7  10   2       65.43       79.91      6.39 o 
  -6  10   2      267.26      288.76      9.41 o 
  -5  10   2      984.18     1032.88     14.77 o 
  -4  10   2        1.11        3.22      2.25 o 
  -3  10   2       17.49        1.51      2.01 o 
  -2  10   2        3.01        0.14      2.00 o 
  -1  10   2      220.66      227.35      6.34 o 
   0  10   2      329.29      280.36      5.00 o 
   1  10   2      877.26      895.86     12.18 o 
   2  10   2       48.13       65.10      4.26 o 
   3  10   2      109.61      110.98      5.38 o 
   4  10   2       46.23       37.06      3.48 o 
   5  10   2      294.55      351.73     11.46 o 
   6  10   2        7.42        4.56      4.25 o 
   7  10   2       16.26       15.01      4.99 o 
  -8  11   2       18.92        0.00      3.57 o 
  -7  11   2       10.51       12.98      4.53 o 
  -6  11   2       40.47       36.51      4.98 o 
  -5  11   2      143.56       93.53      3.07 o 
  -4  11   2       39.97       34.13      2.93 o 
  -3  11   2       28.79       27.74      3.04 o 
  -2  11   2       26.75       38.26      3.17 o 
  -1  11   2       69.32       67.17      4.05 o 
   0  11   2        9.12        6.77      1.73 o 
   1  11   2        3.57        3.91      2.96 o 
   2  11   2       21.82       18.30      2.82 o 
   3  11   2        0.04        3.68      2.87 o 
   4  11   2      214.30      238.49      8.99 o 
   5  11   2       71.33       75.37      6.46 o 
   6  11   2        2.83        6.89      3.98 o 
   7  11   2        6.06        1.68      4.95 o 
  -8  12   2       22.16       20.84      4.48 o 
  -7  12   2        1.21        4.43      3.45 o 
  -6  12   2       53.69       67.30      5.60 o 
  -5  12   2       72.83       86.54      5.83 o 
  -4  12   2        3.21       16.18      3.09 o 
  -3  12   2       16.13       16.68      2.87 o 
  -2  12   2        1.14        1.39      2.46 o 
  -1  12   2       56.55       56.38      4.12 o 
   0  12   2      254.74      267.06      5.82 o 
   1  12   2      457.92      494.43     11.03 o 
   2  12   2        2.78        4.53      2.86 o 
   3  12   2      140.99      158.13      7.30 o 
   4  12   2        8.59        9.84      4.14 o 
   5  12   2        1.52        0.32      4.03 o 
   6  12   2        2.11        1.61      4.84 o 
   7  12   2        1.54        4.36      4.36 o 
  -7  13   2        2.18        3.12      4.09 o 
  -6  13   2       50.50       48.68      6.06 o 
  -5  13   2      135.64      119.98      3.25 o 
  -4  13   2        1.91        4.39      2.86 o 
  -3  13   2      100.64       84.37      5.70 o 
  -2  13   2       45.03       36.04      3.93 o 
  -1  13   2      477.74      484.14     10.94 o 
   0  13   2       24.87       27.83      3.02 o 
   1  13   2        0.44        3.44      3.29 o 
   2  13   2      280.71      293.21      9.63 o 
   3  13   2       27.66       43.18      4.69 o 
   4  13   2      156.80      176.72      8.50 o 
   5  13   2        0.00        2.17      4.61 o 
   6  13   2       14.97        4.18      4.18 o 
  -7  14   2       18.74       13.44      4.48 o 
  -6  14   2       80.70       67.57      3.38 o 
  -5  14   2        0.11        6.37      3.64 o 
  -4  14   2        0.06        3.10      3.58 o 
  -3  14   2       25.27       18.63      3.51 o 
  -2  14   2       69.27       61.90      5.30 o 
  -1  14   2      148.06      157.73      7.56 o 
   0  14   2        0.81        8.59      2.72 o 
   1  14   2      299.36      345.99     10.78 o 
   2  14   2      107.87      133.05      7.54 o 
   3  14   2        0.02        1.15      4.17 o 
   4  14   2       64.98       50.09      6.53 o 
   5  14   2       12.55        3.22      4.99 o 
   6  14   2        0.74        2.64      4.58 o 
  -7  15   2       13.68       14.59      4.00 o 
  -6  15   2       26.39        0.56      3.59 o 
  -5  15   2       68.21       60.89      5.78 o 
  -4  15   2      179.20      209.89      8.38 o 
  -3  15   2       26.54       35.63      4.64 o 
  -2  15   2        0.57        3.61      3.61 o 
  -1  15   2      170.85      173.25      8.28 o 
   0  15   2      426.38      462.52     14.06 o 
   1  15   2       23.92       21.04      4.97 o 
   2  15   2       53.86       78.34      6.44 o 
   3  15   2       65.28       85.08      6.66 o 
   4  15   2       48.58       50.76      6.35 o 
   5  15   2       17.47       20.98      5.62 o 
  -6  16   2       57.96       61.96      6.36 o 
  -5  16   2        4.70        0.82      4.09 o 
  -4  16   2        0.98        3.97      3.97 o 
  -3  16   2        7.60        0.52      4.08 o 
  -2  16   2      406.54      390.78     11.45 o 
  -1  16   2      159.18      176.90      8.42 o 
   0  16   2      158.24      139.53     92.83 o 
   1  16   2       24.64       28.91      5.41 o 
   2  16   2       23.55       26.49      5.65 o 
   3  16   2       12.65        6.62      5.74 o 
   4  16   2       42.71       33.45      6.79 o 
   5  16   2       17.77        4.73      5.39 o 
  -5  17   2       10.91       13.25      4.03 o 
  -4  17   2        1.74        4.46      3.83 o 
  -3  17   2        4.11        3.87      3.62 o 
  -2  17   2        3.30        8.67      4.71 o 
  -1  17   2        1.49        4.60      4.60 o 
   0  17   2        1.90        1.41      3.31 o 
   1  17   2        1.74        2.76      4.47 o 
   2  17   2       39.09       43.31      6.59 o 
   3  17   2      193.05      187.01     10.27 o 
   4  17   2      105.88       80.93      7.72 o 
  -5  18   2       18.42       27.05      4.73 o 
  -4  18   2        8.47       13.39      3.80 o 
  -3  18   2       48.86       50.04      5.23 o 
  -2  18   2       12.49        8.50      4.82 o 
  -1  18   2      162.19      149.25      8.85 o 
   0  18   2        3.52        2.17      3.23 o 
   1  18   2        7.45        4.39      5.69 o 
   2  18   2       30.10       34.29      6.09 o 
   3  18   2       39.81       37.79      6.76 o 
   4  18   2       37.81       37.80      6.80 o 
  -4  19   2        3.06       10.54      4.08 o 
  -3  19   2        3.98        4.08      3.94 o 
  -2  19   2       10.32       12.68      3.91 o 
  -1  19   2       29.32       35.49      5.52 o 
   0  19   2        0.02        0.42      3.35 o 
   1  19   2        7.11        4.56      5.57 o 
   2  19   2        5.01        2.64      5.55 o 
   3  19   2       24.44       32.70      5.91 o 
  -2  20   2        8.17        3.33      4.44 o 
  -1  20   2        0.47        2.56      4.32 o 
   0  20   2        3.97        0.76      3.77 o 
   1  20   2        8.47        4.52      6.56 o 
 -10   1   3        6.68        6.48      3.98 o 
  -9   1   3       48.07       50.02      6.07 o 
  -8   1   3        4.02        0.97      3.59 o 
  -7   1   3      409.57      435.50     10.60 o 
  -6   1   3       12.93       12.13      2.83 o 
  -5   1   3      703.78      765.63     10.44 o 
  -4   1   3      231.75      287.03      5.96 o 
  -3   1   3     3687.97     3840.18     19.02 o 
  -2   1   3      760.18      884.21      1.12 o 
  -1   1   3     3093.25     3081.69     67.27 o 
   0   1   3      182.23      181.62      3.12 o 
   1   1   3        0.96        3.76      1.92 o 
   2   1   3     1747.79     1669.78      1.98 o 
   3   1   3      259.10      274.74      2.21 o 
   4   1   3      482.13      534.60      2.70 o 
   5   1   3       61.31       51.18      3.65 o 
   6   1   3      262.06      221.66      5.18 o 
   7   1   3       22.44        1.64      5.20 o 
   8   1   3        8.50        3.76      6.01 o 
 -10   2   3        2.34        4.63      3.72 o 
  -9   2   3       21.49       31.06      5.10 o 
  -8   2   3      117.16      149.09      7.27 o 
  -7   2   3        2.32        3.84      3.05 o 
  -6   2   3        7.52       12.49      2.85 o 
  -5   2   3      263.55      281.45      6.37 o 
  -4   2   3     3041.18     2857.37     17.50 o 
  -3   2   3      418.88      293.26      1.61 o 
  -2   2   3      357.57      373.61      5.70 o 
  -1   2   3        9.71       16.61      1.49 o 
   0   2   3      259.61      324.00      4.88 o 
   1   2   3        8.44       10.06      1.98 o 
   2   2   3      335.77      351.52      7.23 o 
   3   2   3      225.88      170.19      2.19 o 
   4   2   3       86.78       70.31      2.97 o 
   5   2   3       62.77       48.14      3.69 o 
   6   2   3        5.42        2.56      5.06 o 
   7   2   3       49.19       78.35      7.38 o 
   8   2   3       17.57        6.49      6.49 o 
 -10   3   3        0.04        0.72      3.22 o 
  -9   3   3       43.96       38.94      4.52 o 
  -8   3   3       81.63       72.04      5.52 o 
  -7   3   3       74.35       67.78      4.46 o 
  -6   3   3       11.97        7.85      2.47 o 
  -5   3   3        6.86        7.07      1.80 o 
  -4   3   3       38.62       48.52      2.80 o 
  -3   3   3      145.86       93.65      1.61 o 
  -2   3   3      267.81      268.24      1.08 o 
  -1   3   3       65.27       62.50      2.46 o 
   0   3   3     1430.89     1529.68     14.89 o 
   1   3   3     1180.99     1283.35     11.68 o 
   2   3   3     4618.84     4865.87     24.67 o 
   3   3   3        3.13        4.73      2.65 o 
   4   3   3       33.15       40.53      3.80 o 
   5   3   3       37.81       36.02      3.51 o 
   6   3   3        0.54        4.23      4.54 o 
   7   3   3        0.81        2.56      4.62 o 
   8   3   3       10.77       13.48      6.21 o 
 -10   4   3        0.61        3.43      4.02 o 
  -9   4   3       32.28       52.69      5.37 o 
  -8   4   3       99.55      109.67      6.24 o 
  -7   4   3      352.99      384.77     10.01 o 
  -6   4   3        0.04        1.33      2.33 o 
  -5   4   3        3.02        2.03      1.90 o 
  -4   4   3      843.52      821.42     10.03 o 
  -3   4   3      901.11      964.82     10.01 o 
  -2   4   3      334.67      330.98      5.59 o 
  -1   4   3      281.78      285.40      5.14 o 
   0   4   3       95.34       86.79      2.27 o 
   1   4   3        0.21        4.40      1.70 o 
   2   4   3       11.78        2.00      1.94 o 
   3   4   3     1488.26     1365.19      2.09 o 
   4   4   3      124.46       99.75      2.59 o 
   5   4   3       81.53       95.22      5.90 o 
   6   4   3       36.59        3.58      4.31 o 
   7   4   3       83.46       83.75      7.74 o 
   8   4   3        0.84        4.32      5.50 o 
  -9   5   3       45.81       68.59      6.01 o 
  -8   5   3       30.67       42.09      5.45 o 
  -7   5   3      721.40      845.68     15.24 o 
  -6   5   3      364.75      417.61      9.66 o 
  -5   5   3      334.95      350.53      7.68 o 
  -4   5   3       50.35       57.84      3.23 o 
  -3   5   3      584.58      553.81      1.39 o 
  -2   5   3     1898.56     1962.79     13.73 o 
  -1   5   3      757.28      734.39      8.54 o 
   0   5   3     1377.70     1380.31     17.00 o 
   1   5   3      931.32      895.63     10.18 o 
   2   5   3      401.93      396.01      7.93 o 
   3   5   3       23.74        0.47      2.52 o 
   4   5   3      225.52      169.77      2.85 o 
   5   5   3       25.31        1.21      3.34 o 
   6   5   3       81.06       85.03      6.72 o 
   7   5   3       12.49        5.05      5.05 o 
   8   5   3       28.29       21.97      6.87 o 
  -9   6   3        0.05        4.56      4.24 o 
  -8   6   3       43.74       39.08      4.15 o 
  -7   6   3        2.37        0.96      4.15 o 
  -6   6   3        1.34        0.18      2.89 o 
  -5   6   3      248.19      254.36      6.95 o 
  -4   6   3       57.27       42.27      1.86 o 
  -3   6   3        1.80        6.40      1.72 o 
  -2   6   3     1615.18     1682.23     13.26 o 
  -1   6   3       49.97       50.04      2.65 o 
   0   6   3        2.88        3.13      1.66 o 
   1   6   3       15.17        9.18      1.90 o 
   2   6   3     1100.42     1186.86      2.05 o 
   3   6   3      210.50      154.75      2.16 o 
   4   6   3       14.93       15.66      3.31 o 
   5   6   3        6.66       17.68      4.37 o 
   6   6   3        0.28        1.79      3.79 o 
   7   6   3        1.16        3.08      5.43 o 
   8   6   3       70.26       84.35      7.45 o 
  -9   7   3       15.06        5.61      5.33 o 
  -8   7   3      109.46       79.85      4.49 o 
  -7   7   3       29.76       24.83      4.43 o 
  -6   7   3      322.09      211.79      3.73 o 
  -5   7   3        0.35        0.00      2.57 o 
  -4   7   3      227.87      202.17      1.89 o 
  -3   7   3       18.59        0.25      1.83 o 
  -2   7   3     1246.89     1271.05     12.11 o 
  -1   7   3      302.79      287.65      6.14 o 
   0   7   3       11.85       11.73      1.44 o 
   1   7   3       37.05       25.50      2.59 o 
   2   7   3       63.53       59.79      3.75 o 
   3   7   3      907.08      769.65      2.37 o 
   4   7   3      179.91      126.27      3.89 o 
   5   7   3       17.30       23.87      4.27 o 
   6   7   3       14.55       13.00      4.50 o 
   7   7   3       12.49        3.41      5.00 o 
  -9   8   3       15.06        8.57      4.72 o 
  -8   8   3       72.94       73.38      6.25 o 
  -7   8   3      237.27      255.56      9.63 o 
  -6   8   3       19.29       24.62      3.60 o 
  -5   8   3      141.79      127.46      5.79 o 
  -4   8   3      567.74      692.46      2.49 o 
  -3   8   3      130.26       85.38      1.94 o 
  -2   8   3      233.74      222.49      5.65 o 
  -1   8   3       24.11       30.68      2.57 o 
   0   8   3      165.54      154.57      3.60 o 
   1   8   3      477.69      472.17      8.91 o 
   2   8   3        3.27        6.65      2.27 o 
   3   8   3      319.50      239.38      3.33 o 
   4   8   3      126.35       96.76      4.11 o 
   5   8   3       16.67       25.78      4.53 o 
   6   8   3        3.91        1.23      4.19 o 
   7   8   3       11.57        0.35      4.15 o 
  -9   9   3        5.94        7.02      3.09 o 
  -8   9   3        6.47       13.18      4.24 o 
  -7   9   3       28.90       28.08      4.61 o 
  -6   9   3      331.81      223.32      3.56 o 
  -5   9   3     1055.55     1102.39     14.84 o 
  -4   9   3       56.02       45.26      2.80 o 
  -3   9   3      157.41      162.89      5.43 o 
  -2   9   3       41.68       34.40      2.80 o 
  -1   9   3       12.84        6.98      1.95 o 
   0   9   3       14.23        8.57      4.02 o 
   1   9   3      281.21      280.92      7.38 o 
   2   9   3        4.04        0.89      2.70 o 
   3   9   3       25.52        2.85      2.75 o 
   4   9   3      119.89       91.54      3.15 o 
   5   9   3       24.05       10.51      4.33 o 
   6   9   3       41.96       40.39      4.28 o 
   7   9   3        4.06        1.34      4.82 o 
  -8  10   3        7.45        1.85      3.64 o 
  -7  10   3       54.20       61.48      5.46 o 
  -6  10   3       66.00       58.45      5.32 o 
  -5  10   3       22.06       18.18      3.90 o 
  -4  10   3      197.96      202.50      6.82 o 
  -3  10   3       11.17        8.69      2.47 o 
  -2  10   3      934.47      933.00     12.08 o 
  -1  10   3      413.64      420.40      8.93 o 
   0  10   3     1617.35     1600.89     23.13 o 
   1  10   3       11.91       12.91      2.95 o 
   2  10   3      153.72      164.46      6.71 o 
   3  10   3      321.90      233.98      3.44 o 
   4  10   3       19.54        3.27      3.78 o 
   5  10   3        7.35        0.58      4.00 o 
   6  10   3       12.39       14.96      5.34 o 
   7  10   3       14.64       11.77      5.25 o 
  -8  11   3        4.83        5.22      3.55 o 
  -7  11   3        3.89        5.44      3.36 o 
  -6  11   3       29.60       19.57      3.90 o 
  -5  11   3       25.01        0.61      2.99 o 
  -4  11   3       47.08       50.74      4.07 o 
  -3  11   3      452.56      437.98      9.54 o 
  -2  11   3       72.35       65.08      4.40 o 
  -1  11   3      238.14      240.11      7.12 o 
   0  11   3        2.49        2.42      2.42 o 
   1  11   3        4.46        5.94      2.92 o 
   2  11   3        8.19        3.45      3.31 o 
   3  11   3        0.18        5.50      3.02 o 
   4  11   3       22.29       26.53      4.85 o 
   5  11   3        6.46        1.20      4.71 o 
   6  11   3       20.13       29.10      5.00 o 
   7  11   3       10.57        8.96      4.65 o 
  -8  12   3       12.87       10.63      4.12 o 
  -7  12   3        0.43        3.74      3.27 o 
  -6  12   3       94.53       93.08      5.88 o 
  -5  12   3       90.16       95.10      5.81 o 
  -4  12   3       66.13       68.57      4.99 o 
  -3  12   3       34.33       31.67      3.57 o 
  -2  12   3       25.89       19.49      3.34 o 
  -1  12   3      108.12      109.30      5.99 o 
   0  12   3      136.81      150.34      4.83 o 
   1  12   3        2.90        5.10      3.13 o 
   2  12   3       45.94       38.21      5.20 o 
   3  12   3       72.97       85.77      5.93 o 
   4  12   3        0.24        4.45      4.45 o 
   5  12   3       62.75       54.08      4.09 o 
   6  12   3        7.98       14.73      4.65 o 
  -7  13   3        0.69        1.52      3.61 o 
  -6  13   3        0.49        5.07      3.23 o 
  -5  13   3        5.08        0.69      3.02 o 
  -4  13   3        0.21        2.56      3.51 o 
  -3  13   3      128.83      113.57      5.89 o 
  -2  13   3       61.07       49.82      4.42 o 
  -1  13   3     1289.00     1318.97     17.57 o 
   0  13   3      175.68      165.88      5.52 o 
   1  13   3       40.67       49.95      4.78 o 
   2  13   3        6.39       10.76      4.19 o 
   3  13   3       18.03       22.46      4.68 o 
   4  13   3        0.12        1.21      3.83 o 
   5  13   3        0.02        0.63      5.12 o 
   6  13   3       14.97        3.61      4.40 o 
  -7  14   3       29.91       27.53      4.38 o 
  -6  14   3       20.46       24.90      4.29 o 
  -5  14   3        0.51        2.62      3.19 o 
  -4  14   3        4.90        4.11      2.95 o 
  -3  14   3       14.52       16.43      4.01 o 
  -2  14   3       95.29       93.25      6.05 o 
  -1  14   3      392.34      394.18     11.00 o 
   0  14   3      762.61      851.32     11.07 o 
   1  14   3       28.69       27.12      4.64 o 
   2  14   3        2.20        0.58      4.18 o 
   3  14   3       52.47       61.99      5.84 o 
   4  14   3       48.67       42.60      5.75 o 
   5  14   3       48.90       46.35      5.79 o 
  -7  15   3        1.11        3.75      3.75 o 
  -6  15   3        2.45        3.69      3.69 o 
  -5  15   3       28.27       30.38      4.36 o 
  -4  15   3        1.21        2.66      3.53 o 
  -3  15   3       15.74       12.22      3.68 o 
  -2  15   3       26.63       33.68      4.63 o 
  -1  15   3        4.16        6.35      4.17 o 
   0  15   3       53.97       43.66      4.36 o 
   1  15   3        4.18        5.80      4.43 o 
   2  15   3       11.60        4.06      4.70 o 
   3  15   3       69.60       70.77      7.10 o 
   4  15   3      207.67      185.14     10.23 o 
   5  15   3       18.33       17.01      5.20 o 
  -6  16   3        0.04        0.77      3.49 o 
  -5  16   3        2.51        3.41      3.41 o 
  -4  16   3       23.74       29.92      4.31 o 
  -3  16   3       16.10       19.22      4.20 o 
  -2  16   3      138.62      136.39      7.54 o 
  -1  16   3       51.50       50.32      5.74 o 
   0  16   3        5.17        7.97      3.46 o 
   1  16   3        5.07        8.01      4.89 o 
   2  16   3        2.57        0.67      4.76 o 
   3  16   3       70.29       79.51      7.47 o 
   4  16   3       57.02       78.67      7.18 o 
  -5  17   3        1.72        0.00      3.59 o 
  -4  17   3        2.86        2.92      3.49 o 
  -3  17   3        5.62        5.13      3.38 o 
  -2  17   3      106.35      115.93      6.98 o 
  -1  17   3       12.88       14.73      5.25 o 
   0  17   3       37.54       37.58      4.03 o 
   1  17   3       12.13       31.20      5.86 o 
   2  17   3       89.14       95.95      7.86 o 
   3  17   3       85.98       86.62      7.57 o 
   4  17   3        0.23        5.11      5.11 o 
  -4  18   3        8.38        7.31      3.67 o 
  -3  18   3        3.71        1.41      3.93 o 
  -2  18   3       11.45        0.86      4.07 o 
  -1  18   3       82.17       85.19      6.97 o 
   0  18   3        3.05        2.52      3.31 o 
   1  18   3       13.20       16.27      5.43 o 
   2  18   3        0.03        0.76      5.16 o 
   3  18   3        9.88       15.23      5.30 o 
  -3  19   3        6.64        1.13      3.78 o 
  -2  19   3        0.24        2.68      4.19 o 
  -1  19   3        1.66        0.00      4.15 o 
   0  19   3       11.51       16.32      3.58 o 
   1  19   3        5.03       14.07      5.42 o 
   2  19   3       21.75       30.80      6.30 o 
 -10   0   4       11.98       13.26      5.07 o 
  -9   0   4       28.04       36.90      5.58 o 
  -8   0   4       12.20       23.24      4.71 o 
  -7   0   4       55.60       65.45      5.27 o 
  -6   0   4      155.78      110.40      8.07 o 
  -5   0   4      390.45      268.65      4.20 o 
  -4   0   4       67.00       54.37      3.46 o 
  -3   0   4      694.24      872.40     10.34 o 
  -2   0   4        4.10        2.77      1.26 o 
  -1   0   4      280.89      318.20      6.28 o 
   0   0   4      466.05      617.82      6.53 o 
   1   0   4        0.50        0.00      2.43 o 
   2   0   4     1290.75     1541.15     16.77 o 
   3   0   4        0.20        3.64      3.64 o 
   4   0   4      679.29      781.79     16.40 o 
   5   0   4        0.23        6.17      5.41 o 
   6   0   4        8.67        3.37      7.14 o 
   7   0   4      104.20       90.35      6.82 o 
 -10   1   4        5.21        4.27      4.34 o 
  -9   1   4        9.86        1.76      4.42 o 
  -8   1   4       59.71       64.76      5.70 o 
  -7   1   4       84.81       91.99      5.65 o 
  -6   1   4       96.42      107.48      5.12 o 
  -5   1   4      132.37      166.59      5.61 o 
  -4   1   4      670.45      550.09      1.94 o 
  -3   1   4      284.15      260.21      1.79 o 
  -2   1   4      449.33      471.99      7.24 o 
  -1   1   4     1052.07     1067.45     10.69 o 
   0   1   4      245.76      260.20      9.39 o 
   1   1   4     1181.16     1323.24     13.78 o 
   2   1   4     2327.92     2688.50     21.43 o 
   3   1   4       10.93        7.97      3.41 o 
   4   1   4        6.85        2.32      3.69 o 
   5   1   4       91.16      114.05      7.55 o 
   6   1   4       10.73        3.91      4.89 o 
   7   1   4       16.48       25.87      7.07 o 
 -10   2   4        2.99        3.11      4.05 o 
  -9   2   4       65.70       79.13      6.56 o 
  -8   2   4       42.97       38.15      4.97 o 
  -7   2   4        3.07        8.65      3.14 o 
  -6   2   4        2.15        1.19      2.41 o 
  -5   2   4      649.97      664.40     10.39 o 
  -4   2   4        5.49        0.25      1.86 o 
  -3   2   4      540.91      477.21      7.65 o 
  -2   2   4       12.31       10.11      1.57 o 
  -1   2   4      256.79      229.97      5.23 o 
   0   2   4      144.07      177.93      3.60 o 
   1   2   4      266.20      252.79      6.58 o 
   2   2   4     3952.99     4278.72     26.34 o 
   3   2   4       87.13       84.47      5.25 o 
   4   2   4      116.18       96.24      6.26 o 
   5   2   4        0.65        4.40      4.40 o 
   6   2   4       15.18        5.78      5.78 o 
   7   2   4        7.00       11.91      5.59 o 
 -10   3   4        3.06        0.26      4.21 o 
  -9   3   4        0.35        6.84      3.25 o 
  -8   3   4       40.27       37.60      4.72 o 
  -7   3   4      100.70      135.41      6.10 o 
  -6   3   4        4.89        8.81      2.75 o 
  -5   3   4        0.06        1.56      2.31 o 
  -4   3   4      546.39      601.25      1.79 o 
  -3   3   4      867.51      791.23      1.49 o 
  -2   3   4        9.65       16.19      1.93 o 
  -1   3   4        3.50        6.44      1.79 o 
   0   3   4      228.70      264.72      4.31 o 
   1   3   4      426.19      380.57      7.80 o 
   2   3   4      876.15     1012.99      2.56 o 
   3   3   4      279.19      311.63      8.65 o 
   4   3   4       27.60        3.27      3.27 o 
   5   3   4       55.89       60.57      5.91 o 
   6   3   4        5.12        4.15      4.15 o 
   7   3   4        9.71        4.42      5.69 o 
  -9   4   4        0.28        3.49      3.49 o 
  -8   4   4       33.58        2.11      3.53 o 
  -7   4   4       20.59       46.07      4.62 o 
  -6   4   4       52.24       56.47      4.03 o 
  -5   4   4      235.31      198.96      2.41 o 
  -4   4   4      520.71      479.39      1.77 o 
  -3   4   4       12.65        1.92      1.92 o 
  -2   4   4     1310.22     1361.75     12.30 o 
  -1   4   4     3338.24     3166.77     18.72 o 
   0   4   4      814.31      911.84     11.34 o 
   1   4   4       24.87       39.91      3.22 o 
   2   4   4      565.38      569.24     10.32 o 
   3   4   4      225.12      243.67      7.56 o 
   4   4   4       65.93       83.87      5.77 o 
   5   4   4      107.28      111.33      7.23 o 
   6   4   4       11.87        7.13      4.27 o 
   7   4   4       58.50       63.78      7.29 o 
  -9   5   4        2.40        1.90      4.22 o 
  -8   5   4       41.00       45.64      4.86 o 
  -7   5   4      124.53      122.78      6.50 o 
  -6   5   4      718.28      849.26      3.38 o 
  -5   5   4       73.55       93.05      4.56 o 
  -4   5   4      188.54      179.89      1.96 o 
  -3   5   4       72.31       67.66      3.60 o 
  -2   5   4       67.79       45.66      2.78 o 
  -1   5   4       86.90       83.05      3.71 o 
   0   5   4      147.92      143.72      3.38 o 
   1   5   4     1658.14     1723.18     15.81 o 
   2   5   4      349.89      225.32      2.84 o 
   3   5   4      275.32      211.52      3.03 o 
   4   5   4      346.33      392.51     10.99 o 
   5   5   4        8.47        5.08      3.90 o 
   6   5   4       10.34       15.35      4.31 o 
   7   5   4       14.90       20.24      6.01 o 
  -9   6   4       11.27       22.10      4.81 o 
  -8   6   4        7.21        6.89      3.57 o 
  -7   6   4      219.96      254.52      9.21 o 
  -6   6   4      178.27      194.24      7.24 o 
  -5   6   4      100.63      101.91      4.84 o 
  -4   6   4      221.66      166.79      2.08 o 
  -3   6   4      608.16      647.78      1.85 o 
  -2   6   4       23.76       35.84      2.96 o 
  -1   6   4      768.56      739.22      9.87 o 
   0   6   4       53.76       60.67      2.45 o 
   1   6   4      414.36      403.48      8.48 o 
   2   6   4      528.43      372.51      2.71 o 
   3   6   4      145.14      104.89      2.62 o 
   4   6   4       18.89       17.26      5.87 o 
   5   6   4       46.03       39.56      4.00 o 
   6   6   4       11.92       21.47      4.86 o 
   7   6   4        9.67        0.36      5.36 o 
  -9   7   4       11.69       12.22      4.89 o 
  -8   7   4        4.13        3.76      3.76 o 
  -7   7   4       56.61       44.12      5.04 o 
  -6   7   4        0.07        0.62      3.03 o 
  -5   7   4      170.74      158.92      2.66 o 
  -4   7   4       15.40        1.40      2.01 o 
  -3   7   4      122.28      123.92      4.84 o 
  -2   7   4     1563.42     1548.75     14.71 o 
  -1   7   4       11.02        6.33      2.11 o 
   0   7   4      163.01      158.14      3.89 o 
   1   7   4       45.53       43.93      3.54 o 
   2   7   4       28.23       24.59      3.52 o 
   3   7   4      194.95      147.59      2.59 o 
   4   7   4        1.41        2.48      3.49 o 
   5   7   4       75.88       73.64      6.13 o 
   6   7   4        1.49        2.97      4.46 o 
   7   7   4        9.51        1.41      5.49 o 
  -9   8   4        0.68        7.31      3.44 o 
  -8   8   4       37.64       52.55      5.58 o 
  -7   8   4       28.37       29.06      5.01 o 
  -6   8   4        5.56        9.37      3.18 o 
  -5   8   4      323.15      344.11      8.74 o 
  -4   8   4       34.49       46.83      3.81 o 
  -3   8   4      606.54      659.30      1.93 o 
  -2   8   4      235.17      217.06      6.44 o 
  -1   8   4       68.87       67.31      3.81 o 
   0   8   4      221.08      205.95     12.58 o 
   1   8   4        1.81        0.50      2.73 o 
   2   8   4       87.62      105.94      5.40 o 
   3   8   4       92.84       70.47      3.00 o 
   4   8   4        0.85        3.84      3.40 o 
   5   8   4       20.53        2.66      4.12 o 
   6   8   4        6.65        2.95      4.16 o 
   7   8   4       35.02        5.96      4.35 o 
  -9   9   4        4.50        8.93      4.08 o 
  -8   9   4       25.67       26.33      4.99 o 
  -7   9   4      103.95      107.68      6.57 o 
  -6   9   4       69.49       52.22      2.80 o 
  -5   9   4      151.22      125.19      2.94 o 
  -4   9   4       47.08       40.54      2.32 o 
  -3   9   4       20.19       23.47      3.26 o 
  -2   9   4       53.79       31.63      3.23 o 
  -1   9   4      176.00      165.35      6.02 o 
   0   9   4       40.13       46.78      2.73 o 
   1   9   4      701.56      781.89     12.59 o 
   2   9   4       13.85        8.04      3.51 o 
   3   9   4       54.86       47.89      2.92 o 
   4   9   4       16.50       11.97      4.00 o 
   5   9   4       74.39       77.65      6.73 o 
   6   9   4        2.01        1.33      4.83 o 
  -8  10   4        0.30        1.82      3.56 o 
  -7  10   4       22.08       27.14      4.70 o 
  -6  10   4       15.70       15.58      3.57 o 
  -5  10   4      276.30      288.24      8.61 o 
  -4  10   4      713.57      699.69     11.97 o 
  -3  10   4        2.98        4.32      2.62 o 
  -2  10   4       10.22       14.03      3.06 o 
  -1  10   4       19.00       20.36      3.31 o 
   0  10   4      223.39      215.37      8.81 o 
   1  10   4        9.92        5.75      3.44 o 
   2  10   4      122.32      119.93      6.34 o 
   3  10   4        8.44       12.41      3.82 o 
   4  10   4       79.33       65.13      3.75 o 
   5  10   4      112.66       89.80      4.48 o 
   6  10   4       62.90       65.93      6.62 o 
  -8  11   4        3.25        3.80      3.80 o 
  -7  11   4        1.73        0.73      3.27 o 
  -6  11   4       87.78       84.74      5.63 o 
  -5  11   4      194.38      148.21      3.24 o 
  -4  11   4     1004.53     1076.69     15.10 o 
  -3  11   4      165.13      184.67      6.84 o 
  -2  11   4       12.19       16.76      2.88 o 
  -1  11   4      100.61      117.94      5.98 o 
   0  11   4      162.32      173.43      6.85 o 
   1  11   4      312.21      346.29     10.21 o 
   2  11   4        5.80        0.95      3.44 o 
   3  11   4       19.20       19.58      4.26 o 
   4  11   4        4.19        1.73      4.35 o 
   5  11   4        0.22        7.56      4.30 o 
   6  11   4       42.83       46.32      6.42 o 
  -8  12   4        3.51        0.49      3.75 o 
  -7  12   4       17.00        8.68      4.32 o 
  -6  12   4        6.03        3.47      3.47 o 
  -5  12   4      127.09       94.55      3.15 o 
  -4  12   4      170.82      153.45      7.21 o 
  -3  12   4       76.70       70.93      4.89 o 
  -2  12   4       10.72        7.60      3.40 o 
  -1  12   4        5.69        9.60      3.21 o 
   0  12   4      102.16      101.47      5.14 o 
   1  12   4      229.29      251.30      9.10 o 
   2  12   4      174.95      187.08      8.45 o 
   3  12   4       38.33       36.35      5.53 o 
   4  12   4       51.56       61.25      6.06 o 
   5  12   4       23.74        5.02      5.02 o 
   6  12   4       24.61       21.16      5.70 o 
  -7  13   4        2.81        5.51      2.99 o 
  -6  13   4        0.32        0.70      2.89 o 
  -5  13   4      115.34       86.05      5.72 o 
  -4  13   4      156.84      134.86      6.90 o 
  -3  13   4        8.54       16.30      3.31 o 
  -2  13   4      196.78      183.02      7.41 o 
  -1  13   4        2.49        2.73      3.55 o 
   0  13   4       17.35       18.25      5.48 o 
   1  13   4       93.92      110.30      7.23 o 
   2  13   4       24.32       26.67      5.01 o 
   3  13   4       72.27       75.75      6.28 o 
   4  13   4        1.01        3.46      4.23 o 
   5  13   4      106.49       79.99      4.36 o 
  -7  14   4       54.40       65.25      5.14 o 
  -6  14   4       18.73       25.63      3.45 o 
  -5  14   4       24.00        0.93      3.11 o 
  -4  14   4       37.41       35.22      4.66 o 
  -3  14   4       60.11       52.82      5.30 o 
  -2  14   4       27.62       40.22      4.37 o 
  -1  14   4       59.23       69.34      5.49 o 
   0  14   4      432.63      474.67      9.46 o 
   1  14   4        0.00        0.88      4.29 o 
   2  14   4      144.21      160.27      8.66 o 
   3  14   4        2.48        0.61      3.75 o 
   4  14   4        5.04        4.89      4.89 o 
   5  14   4        9.06        6.21      4.53 o 
  -6  15   4       20.62       13.13      3.57 o 
  -5  15   4        6.27        4.82      3.74 o 
  -4  15   4       32.28       22.42      4.42 o 
  -3  15   4       36.34       40.30      4.58 o 
  -2  15   4       10.74        7.33      3.95 o 
  -1  15   4        2.08        2.13      3.75 o 
   0  15   4      102.88      101.81     10.63 o 
   1  15   4       20.74       38.08      5.17 o 
   2  15   4        7.10        9.50      4.94 o 
   3  15   4        0.16        1.67      4.46 o 
   4  15   4        9.21        3.32      4.94 o 
  -6  16   4        4.92        2.38      3.52 o 
  -5  16   4       25.56        0.24      3.55 o 
  -4  16   4        6.92        1.50      3.98 o 
  -3  16   4       27.85       19.03      4.63 o 
  -2  16   4      115.64       97.01      6.91 o 
  -1  16   4       53.39       53.14      5.82 o 
   0  16   4        1.01        5.42      4.11 o 
   1  16   4       58.88       63.82      6.78 o 
   2  16   4       13.02        9.69      5.41 o 
   3  16   4        0.02        3.10      4.66 o 
  -5  17   4        5.73        7.64      3.64 o 
  -4  17   4       10.22        3.33      3.93 o 
  -3  17   4        2.01        0.28      3.75 o 
  -2  17   4       18.80       18.04      4.55 o 
  -1  17   4      107.22      127.65      8.12 o 
   0  17   4       13.48       12.36      3.72 o 
   1  17   4       34.79       44.86      6.69 o 
   2  17   4        0.02        2.90      5.14 o 
   3  17   4       33.00       36.20      6.09 o 
  -4  18   4        2.48        0.52      3.20 o 
  -3  18   4        0.14        0.55      3.39 o 
  -2  18   4       33.39       42.27      5.15 o 
  -1  18   4        5.30        0.96      5.13 o 
   0  18   4       32.37       40.58      5.53 o 
   1  18   4        0.42        3.84      5.29 o 
   2  18   4       14.76       21.12      5.19 o 
  -2  19   4        2.35        5.90      3.98 o 
  -1  19   4       36.71       27.50      6.02 o 
   0  19   4       26.47       33.18      3.87 o 
  -9   1   5        5.33        2.46      4.35 o 
  -8   1   5        0.04        5.50      3.78 o 
  -7   1   5      181.07      141.15      3.86 o 
  -6   1   5      917.07      896.69      3.03 o 
  -5   1   5        0.31        0.33      2.39 o 
  -4   1   5      482.78      356.84      1.70 o 
  -3   1   5       28.37       17.20      2.85 o 
  -2   1   5      814.50      852.62     10.65 o 
  -1   1   5       92.32       87.66      4.09 o 
   0   1   5     1758.94     1960.46     52.04 o 
   1   1   5       21.25        2.45      2.56 o 
   2   1   5       16.94        6.59      3.45 o 
   3   1   5      561.70      507.42      3.90 o 
   4   1   5       51.81       54.09      5.70 o 
   5   1   5       51.41       58.33      7.26 o 
   6   1   5        0.27        6.86      5.62 o 
   7   1   5       64.46       78.13      9.94 o 
  -9   2   5        0.77        3.16      3.69 o 
  -8   2   5      121.25       92.49      3.65 o 
  -7   2   5       35.98       55.57      4.98 o 
  -6   2   5      345.70      249.65      2.80 o 
  -5   2   5      116.53       91.70      2.46 o 
  -4   2   5       18.08        1.17      2.05 o 
  -3   2   5     1321.59     1369.63     13.74 o 
  -2   2   5      319.78      338.39      7.28 o 
  -1   2   5      235.74      200.61      5.95 o 
   0   2   5       61.85       66.70      2.86 o 
   1   2   5      214.12      254.86      7.42 o 
   2   2   5      169.71      196.22      7.46 o 
   3   2   5      132.36       99.03      4.22 o 
   4   2   5      282.55      345.51     11.28 o 
   5   2   5       14.39        1.74      4.30 o 
   6   2   5       22.45       29.80      6.79 o 
   7   2   5       11.69       17.50      6.55 o 
  -9   3   5        0.31        0.83      3.82 o 
  -8   3   5       63.86       49.19      3.76 o 
  -7   3   5       53.64       48.00      3.56 o 
  -6   3   5      484.46      463.39      3.98 o 
  -5   3   5        5.89        4.03      2.49 o 
  -4   3   5       15.02        2.52      2.52 o 
  -3   3   5       63.05       55.87      3.51 o 
  -2   3   5      252.96      284.41      6.84 o 
  -1   3   5        6.60        9.72      2.21 o 
   0   3   5      395.59      381.67      5.91 o 
   1   3   5       57.29       55.20      4.06 o 
   2   3   5       53.29       53.67      4.54 o 
   3   3   5      603.96      642.83     13.66 o 
   4   3   5        3.79        0.00      4.00 o 
   5   3   5       15.40       20.63      5.20 o 
   6   3   5        0.34        5.13      5.13 o 
   7   3   5        6.90        3.85      5.71 o 
  -9   4   5        0.09        1.62      3.56 o 
  -8   4   5       28.95        1.01      3.84 o 
  -7   4   5      143.79      109.17      6.51 o 
  -6   4   5      896.00      835.35      3.45 o 
  -5   4   5        1.69        2.69      2.69 o 
  -4   4   5       20.41        1.08      2.06 o 
  -3   4   5      401.18      413.29      8.39 o 
  -2   4   5        1.45        2.17      2.17 o 
  -1   4   5     1365.47     1353.83     14.09 o 
   0   4   5        0.01        3.13      1.46 o 
   1   4   5      410.23      392.19      9.00 o 
   2   4   5        0.25        2.95      2.69 o 
   3   4   5      322.61      347.43     10.30 o 
   4   4   5      324.23      359.34     11.41 o 
   5   4   5       73.11      104.66      7.40 o 
   6   4   5        9.28       13.63      4.98 o 
   7   4   5        0.19        2.04      5.40 o 
  -9   5   5        2.72        6.01      3.78 o 
  -8   5   5       46.35       40.02      3.19 o 
  -7   5   5      292.10      197.40      2.85 o 
  -6   5   5      427.69      516.63      3.58 o 
  -5   5   5      213.31      173.64      2.78 o 
  -4   5   5      179.11      188.70      6.25 o 
  -3   5   5        0.07        2.21      2.21 o 
  -2   5   5      679.97      761.41     10.71 o 
  -1   5   5     1010.47      986.87     12.43 o 
   0   5   5      474.96      515.23      7.11 o 
   1   5   5      353.87      347.94      8.80 o 
   2   5   5       61.26       62.85      4.73 o 
   3   5   5      659.40      673.55     13.87 o 
   4   5   5       10.72       17.81      3.95 o 
   5   5   5       47.63       57.65      6.37 o 
   6   5   5       13.39        8.47      4.95 o 
  -9   6   5        0.53        4.07      4.07 o 
  -8   6   5        2.22        1.08      3.64 o 
  -7   6   5       38.47        5.80      3.30 o 
  -6   6   5      111.75       87.04      3.09 o 
  -5   6   5       16.16        1.50      2.38 o 
  -4   6   5      362.52      298.66      2.27 o 
  -3   6   5       56.13       54.98      4.02 o 
  -2   6   5      102.68      120.29      4.92 o 
  -1   6   5      244.59      260.88      7.30 o 
   0   6   5       63.85       58.24      2.89 o 
   1   6   5       41.00       44.91      4.06 o 
   2   6   5      230.51      232.89      7.91 o 
   3   6   5       20.24        4.09      4.09 o 
   4   6   5       65.39       47.53      3.34 o 
   5   6   5       11.40        5.08      5.08 o 
   6   6   5        0.17        2.52      3.88 o 
  -9   7   5       15.37        4.84      3.80 o 
  -8   7   5        3.22        4.91      3.58 o 
  -7   7   5       60.64       56.81      4.20 o 
  -6   7   5       16.19       10.88      3.49 o 
  -5   7   5      311.68      200.31      3.31 o 
  -4   7   5      122.25      123.80      5.58 o 
  -3   7   5      270.54      279.20      7.81 o 
  -2   7   5       24.71       34.25      3.57 o 
  -1   7   5        1.06        2.35      2.57 o 
   0   7   5      266.52      257.08      5.48 o 
   1   7   5       87.17       71.65      5.11 o 
   2   7   5      116.85       99.20      5.75 o 
   3   7   5        0.46        2.72      3.51 o 
   4   7   5      103.37      124.95      7.23 o 
   5   7   5       12.98        0.33      4.40 o 
   6   7   5        2.23        4.97      4.79 o 
  -9   8   5        7.38        1.42      4.42 o 
  -8   8   5       14.14       15.61      3.59 o 
  -7   8   5       26.23       22.04      4.04 o 
  -6   8   5      125.05      104.93      3.05 o 
  -5   8   5       85.30       69.19      3.72 o 
  -4   8   5       53.83       64.74      4.81 o 
  -3   8   5      368.88      374.62      9.21 o 
  -2   8   5       15.90       19.82      3.15 o 
  -1   8   5      694.42      745.78     12.19 o 
   0   8   5      168.65      170.57      4.73 o 
   1   8   5       22.93       25.33      3.74 o 
   2   8   5      118.82      111.87      6.28 o 
   3   8   5        1.50        0.51      3.76 o 
   4   8   5       51.10       40.38      4.00 o 
   5   8   5        5.58        3.90      4.91 o 
   6   8   5        4.71        1.75      4.51 o 
  -8   9   5        3.34        0.27      4.21 o 
  -7   9   5        0.18        7.89      2.95 o 
  -6   9   5        5.42       11.26      3.60 o 
  -5   9   5      161.28      180.17      7.16 o 
  -4   9   5      305.71      235.46      2.62 o 
  -3   9   5        9.15        6.07      3.40 o 
  -2   9   5      603.30      618.57     11.94 o 
  -1   9   5      170.10      170.90      6.88 o 
   0   9   5      101.16      107.75      4.24 o 
   1   9   5       70.77       73.59      5.60 o 
   2   9   5        0.81        5.57      3.07 o 
   3   9   5        4.67       10.99      3.59 o 
   4   9   5        3.14        4.39      4.39 o 
   5   9   5       10.72        0.34      4.65 o 
   6   9   5       12.99       11.98      4.88 o 
  -8  10   5        2.35        7.37      3.27 o 
  -7  10   5       37.94       53.72      5.10 o 
  -6  10   5       28.06       29.44      4.50 o 
  -5  10   5        4.55        1.78      3.04 o 
  -4  10   5      377.36      439.48     10.79 o 
  -3  10   5      238.28      258.52      8.03 o 
  -2  10   5        0.14        0.00      3.32 o 
  -1  10   5      191.15      183.62      7.15 o 
   0  10   5       25.52       33.91      3.16 o 
   1  10   5      652.79      647.84     14.05 o 
   2  10   5        3.63        3.33      3.70 o 
   3  10   5       14.29       25.19      4.33 o 
   4  10   5      113.64      106.85      3.76 o 
   5  10   5       35.83       35.54      4.76 o 
  -8  11   5        4.36        1.01      3.70 o 
  -7  11   5        7.76        2.26      3.54 o 
  -6  11   5       21.10       16.51      3.81 o 
  -5  11   5       96.50       98.33      6.01 o 
  -4  11   5       41.98       36.09      4.83 o 
  -3  11   5        0.51        0.21      3.44 o 
  -2  11   5      487.83      484.63     11.67 o 
  -1  11   5        3.46       11.46      3.37 o 
   0  11   5      278.95      282.28      7.15 o 
   1  11   5      156.49      168.71      8.30 o 
   2  11   5        3.75        6.54      3.66 o 
   3  11   5        2.01        2.64      3.96 o 
   4  11   5       10.90       17.48      4.23 o 
   5  11   5        4.43        5.55      4.38 o 
  -7  12   5        4.92        2.92      3.53 o 
  -6  12   5       11.14       12.68      3.61 o 
  -5  12   5        2.48        4.34      4.34 o 
  -4  12   5       43.00       51.59      5.02 o 
  -3  12   5       87.23       83.47      5.73 o 
  -2  12   5        0.00        1.15      3.20 o 
  -1  12   5        2.83        0.48      3.64 o 
   0  12   5      332.36      358.55      8.97 o 
   1  12   5       87.04      101.93      7.27 o 
   2  12   5        0.04        3.48      4.24 o 
   3  12   5        0.38        2.11      3.66 o 
   4  12   5        0.01        2.22      4.16 o 
   5  12   5        0.01        1.31      4.12 o 
  -7  13   5        0.99        3.77      3.77 o 
  -6  13   5        9.77        0.00      3.20 o 
  -5  13   5        0.24        7.08      3.16 o 
  -4  13   5        2.83        2.12      3.48 o 
  -3  13   5       76.11       82.88      6.10 o 
  -2  13   5       67.68       60.12      5.20 o 
  -1  13   5       21.15       22.98      4.32 o 
   0  13   5      521.43      519.21     11.78 o 
   1  13   5      110.46      112.85      7.64 o 
   2  13   5       42.33       44.08      5.90 o 
   3  13   5        0.06        4.44      4.04 o 
   4  13   5       26.93        4.68      4.68 o 
  -6  14   5        6.54        2.83      3.71 o 
  -5  14   5        9.44       16.77      3.73 o 
  -4  14   5        0.34        1.20      3.14 o 
  -3  14   5       73.70       87.06      5.84 o 
  -2  14   5        5.65        9.27      3.84 o 
  -1  14   5       24.14       32.17      5.22 o 
   0  14   5       23.02       26.68      4.65 o 
   1  14   5      143.91      146.27      8.78 o 
   2  14   5        0.40        0.96      4.37 o 
   3  14   5       18.40       26.80      5.23 o 
   4  14   5        2.97        0.00      4.74 o 
  -6  15   5        0.81        0.69      3.04 o 
  -5  15   5       13.75        4.82      3.75 o 
  -4  15   5       25.29       25.59      4.26 o 
  -3  15   5       10.66       10.04      3.80 o 
  -2  15   5        1.09        5.15      3.63 o 
  -1  15   5        5.47        6.96      4.15 o 
   0  15   5       11.65       20.29      3.35 o 
   1  15   5        7.35        8.14      5.44 o 
   2  15   5        0.22        2.37      4.39 o 
   3  15   5       10.14       16.07      4.01 o 
  -5  16   5        7.93       11.34      3.62 o 
  -4  16   5       40.38       37.91      4.50 o 
  -3  16   5       23.78       23.62      4.69 o 
  -2  16   5        3.54        3.38      4.21 o 
  -1  16   5        7.44        6.40      4.05 o 
   0  16   5        1.33        0.71      3.34 o 
   1  16   5        6.32        8.91      4.61 o 
   2  16   5        7.13        9.41      5.01 o 
  -4  17   5       20.15       18.27      4.21 o 
  -3  17   5       11.75        7.03      4.10 o 
  -2  17   5        1.53        0.00      4.26 o 
  -1  17   5       12.98       22.02      4.66 o 
   0  17   5        1.12        2.07      3.47 o 
   1  17   5       18.19       13.67      5.80 o 
  -3  18   5        5.43        9.21      3.62 o 
  -2  18   5       19.07       14.68      4.45 o 
  -1  18   5       47.90       45.07      5.45 o 
   0  18   5       15.48       14.61      3.82 o 
  -9   0   6        0.66        0.00      4.29 o 
  -8   0   6       68.12       43.77      4.53 o 
  -7   0   6       16.76        4.73      3.47 o 
  -6   0   6       48.72       77.55      5.33 o 
  -5   0   6        6.18        6.69      3.24 o 
  -4   0   6       56.65       40.68      2.65 o 
  -3   0   6       69.26       81.60      4.61 o 
  -2   0   6      253.72      279.85      7.68 o 
  -1   0   6       50.58       52.51      4.15 o 
   0   0   6      816.71      954.44     18.14 o 
   1   0   6      210.81      159.09      3.31 o 
   2   0   6        0.01        5.27      3.51 o 
   3   0   6        4.17        5.95      6.02 o 
   4   0   6        0.06        6.27      4.12 o 
   5   0   6       70.49       90.59      8.89 o 
   6   0   6        1.02       12.21      6.35 o 
  -9   1   6        6.68        2.93      4.40 o 
  -8   1   6        0.13        4.40      4.40 o 
  -7   1   6        0.80        3.60      3.60 o 
  -6   1   6        7.96        1.13      3.22 o 
  -5   1   6      149.80      102.37      2.79 o 
  -4   1   6        1.75        0.00      2.45 o 
  -3   1   6       86.45       94.47      4.73 o 
  -2   1   6      153.15      151.33      5.65 o 
  -1   1   6       17.87       14.78      2.77 o 
   0   1   6      107.61       93.97     10.64 o 
   1   1   6       13.84       30.80      3.99 o 
   2   1   6       71.60       71.25      5.91 o 
   3   1   6       15.29       10.10      4.83 o 
   4   1   6        3.42        7.70      4.51 o 
   5   1   6       26.66       30.39      6.75 o 
   6   1   6        3.92        1.36      6.43 o 
  -9   2   6        4.68        3.68      4.26 o 
  -8   2   6       91.19       87.91      4.30 o 
  -7   2   6        3.66        0.76      3.32 o 
  -6   2   6       19.67       29.27      4.09 o 
  -5   2   6      167.21      179.40      7.24 o 
  -4   2   6      155.22      164.27      6.28 o 
  -3   2   6        1.63        4.63      2.39 o 
  -2   2   6        2.20        3.74      2.42 o 
  -1   2   6       15.89        3.36      2.71 o 
   0   2   6       45.26       52.19      4.80 o 
   1   2   6       53.68       47.67      4.63 o 
   2   2   6      190.19      191.13      8.08 o 
   3   2   6      324.13      322.09     11.22 o 
   4   2   6       57.57       74.03      6.96 o 
   5   2   6       27.24       21.01      6.95 o 
   6   2   6        1.27       12.47      6.30 o 
  -9   3   6        0.04        3.27      4.13 o 
  -8   3   6       97.03      135.51      7.38 o 
  -7   3   6        6.35        0.74      3.28 o 
  -6   3   6       11.66       12.29      4.21 o 
  -5   3   6       23.01        3.03      3.03 o 
  -4   3   6      101.04      125.97      5.78 o 
  -3   3   6      760.29      785.26     11.89 o 
  -2   3   6      134.00      131.52      5.50 o 
  -1   3   6      492.17      467.99      9.95 o 
   0   3   6        0.74        1.16      2.75 o 
   1   3   6       41.38       35.18      2.78 o 
   2   3   6      575.55      576.91     13.00 o 
   3   3   6      464.26      513.23     13.53 o 
   4   3   6        0.27        1.65      4.94 o 
   5   3   6        7.57       11.33      5.30 o 
   6   3   6       47.02       50.96      7.76 o 
  -9   4   6        4.33        7.29      4.17 o 
  -8   4   6        3.33        1.95      4.06 o 
  -7   4   6       12.82        3.31      3.77 o 
  -6   4   6      190.31      124.79      4.30 o 
  -5   4   6      451.23      502.37     11.47 o 
  -4   4   6        2.65        2.98      2.83 o 
  -3   4   6      154.34      142.56      5.98 o 
  -2   4   6      133.23      151.82      6.17 o 
  -1   4   6      438.07      405.38      9.47 o 
   0   4   6      284.89      256.03      5.74 o 
   1   4   6       91.36       94.51      5.73 o 
   2   4   6        0.09        0.74      3.77 o 
   3   4   6        2.83       10.67      4.20 o 
   4   4   6        9.10        6.16      5.10 o 
   5   4   6       18.88       15.83      6.07 o 
   6   4   6        6.14        7.61      5.38 o 
  -9   5   6        1.43        1.75      4.21 o 
  -8   5   6       11.99       22.13      4.91 o 
  -7   5   6       94.83       43.99      6.01 o 
  -6   5   6      292.83      309.15      9.94 o 
  -5   5   6      364.72      394.77     10.35 o 
  -4   5   6      234.55      255.07      7.86 o 
  -3   5   6       31.58       30.00      3.28 o 
  -2   5   6       55.89       67.61      4.63 o 
  -1   5   6       23.95       41.97      3.69 o 
   0   5   6      255.22      284.66      7.60 o 
   1   5   6       51.13       49.61      4.76 o 
   2   5   6       31.33       31.21      4.63 o 
   3   5   6       22.92       18.58      4.58 o 
   4   5   6       39.88       34.46      5.51 o 
   5   5   6       11.01       16.27      5.41 o 
   6   5   6        6.75       17.11      6.05 o 
  -9   6   6        8.23       19.74      4.69 o 
  -8   6   6        9.07       16.20      3.52 o 
  -7   6   6       80.86       93.04      6.46 o 
  -6   6   6       14.82       15.52      4.19 o 
  -5   6   6       13.91        3.88      3.88 o 
  -4   6   6       70.11       74.51      5.19 o 
  -3   6   6      128.84      101.51      2.75 o 
  -2   6   6      323.99      311.33      8.89 o 
  -1   6   6        4.87        5.74      2.95 o 
   0   6   6      190.58      163.08      5.06 o 
   1   6   6       44.06       52.52      5.07 o 
   2   6   6       76.25       83.29      5.99 o 
   3   6   6      326.51      304.19      3.94 o 
   4   6   6      105.80      120.60      8.44 o 
   5   6   6       46.25       44.78      5.43 o 
  -9   7   6        0.17        4.04      4.12 o 
  -8   7   6        0.01        2.57      3.86 o 
  -7   7   6        5.47        1.64      3.97 o 
  -6   7   6       12.18        7.00      4.38 o 
  -5   7   6       10.90       10.10      3.86 o 
  -4   7   6        3.09        1.72      3.03 o 
  -3   7   6        6.68        8.02      3.19 o 
  -2   7   6       15.82       13.23      3.50 o 
  -1   7   6        3.12        8.41      3.33 o 
   0   7   6       65.68       74.33      6.41 o 
   1   7   6      199.05      197.80      8.28 o 
   2   7   6        0.41       10.37      3.41 o 
   3   7   6       18.81       28.38      5.05 o 
   4   7   6        0.41        1.62      4.72 o 
   5   7   6        0.16       11.26      4.23 o 
  -8   8   6       22.44       19.37      4.91 o 
  -7   8   6       22.22        3.00      3.68 o 
  -6   8   6       76.79       70.82      6.01 o 
  -5   8   6        2.98        2.14      3.23 o 
  -4   8   6       71.62       76.52      5.24 o 
  -3   8   6        0.27        2.61      3.28 o 
  -2   8   6      311.71      335.45      9.68 o 
  -1   8   6      179.63      173.35      7.60 o 
   0   8   6       43.03       40.27      3.21 o 
   1   8   6        3.31        2.73      3.82 o 
   2   8   6        1.23        8.04      8.04 o 
   3   8   6        1.03        0.32      3.83 o 
   4   8   6        5.19        4.88      4.73 o 
   5   8   6        1.18        5.20      4.52 o 
  -8   9   6        4.04        0.00      3.68 o 
  -7   9   6       16.35       17.44      4.61 o 
  -6   9   6        0.46        0.00      3.64 o 
  -5   9   6       80.21       68.36      5.73 o 
  -4   9   6        8.35        4.90      3.60 o 
  -3   9   6       11.23       18.00      3.51 o 
  -2   9   6       12.54       20.56      3.62 o 
  -1   9   6       67.22       70.67      5.20 o 
   0   9   6       66.62       84.85      5.66 o 
   1   9   6        0.02        2.09      3.84 o 
   2   9   6      288.29      307.99     10.79 o 
   3   9   6        6.13        9.67      5.04 o 
   4   9   6       86.80       94.83      7.20 o 
   5   9   6        9.47        5.12      5.12 o 
  -8  10   6       41.58       47.80      5.38 o 
  -7  10   6        1.41        3.24      3.67 o 
  -6  10   6       12.73       14.05      3.83 o 
  -5  10   6        2.82        2.99      3.26 o 
  -4  10   6      175.28      185.27      8.28 o 
  -3  10   6        0.05        1.42      3.64 o 
  -2  10   6       45.00       54.79      5.20 o 
  -1  10   6       19.80       15.10      4.22 o 
   0  10   6        8.03        8.08      2.74 o 
   1  10   6       45.82       47.67      5.81 o 
   2  10   6        4.05        0.57      4.53 o 
   3  10   6       32.96       33.45      5.70 o 
   4  10   6        0.30        1.32      4.72 o 
  -7  11   6        0.01        3.14      3.62 o 
  -6  11   6       22.63        4.91      3.32 o 
  -5  11   6       68.59       55.75      5.46 o 
  -4  11   6      139.59      155.06      7.64 o 
  -3  11   6      279.77      289.75     10.29 o 
  -2  11   6        0.81        1.79      3.74 o 
  -1  11   6       12.97       21.01      4.22 o 
   0  11   6       98.78      113.93      5.36 o 
   1  11   6      257.03      240.16     10.26 o 
   2  11   6      180.26      198.36      9.11 o 
   3  11   6        4.07        4.42      4.76 o 
   4  11   6        0.55        7.53      4.08 o 
  -7  12   6       14.26        1.27      3.50 o 
  -6  12   6       16.27       11.01      4.43 o 
  -5  12   6        0.08        1.03      4.27 o 
  -4  12   6      559.23      548.92     13.37 o 
  -3  12   6      349.73      387.61     11.69 o 
  -2  12   6       80.50       96.39      6.61 o 
  -1  12   6        1.59        0.57      4.17 o 
   0  12   6        0.01        6.19      3.32 o 
   1  12   6       19.21       26.96      5.55 o 
   2  12   6        3.21        0.94      4.52 o 
   3  12   6      143.56      136.31      8.63 o 
   4  12   6        1.37        1.64      4.05 o 
  -6  13   6        1.00        6.51      3.27 o 
  -5  13   6        1.18        1.52      3.53 o 
  -4  13   6       23.54       25.12      4.79 o 
  -3  13   6        1.30        4.73      4.73 o 
  -2  13   6       20.54       22.38      4.72 o 
  -1  13   6        3.95        0.31      4.53 o 
   0  13   6       16.96       19.89      3.83 o 
   1  13   6       89.27      106.82      7.71 o 
   2  13   6       75.24       63.88      7.18 o 
   3  13   6        4.43        3.60      5.08 o 
  -6  14   6       46.64       40.12      5.04 o 
  -5  14   6        2.60        8.36      3.53 o 
  -4  14   6        1.94        6.55      3.90 o 
  -3  14   6       68.76       74.73      6.19 o 
  -2  14   6       26.11       33.76      4.83 o 
  -1  14   6       11.99       24.47      5.09 o 
   0  14   6       18.75       17.55      3.71 o 
   1  14   6       83.37      106.50      7.70 o 
   2  14   6        9.47        6.67      4.79 o 
   3  14   6       38.08       37.42      6.02 o 
  -5  15   6       81.19       60.45      5.67 o 
  -4  15   6        0.07        5.77      3.19 o 
  -3  15   6       78.68       83.09      6.67 o 
  -2  15   6        8.94       14.40      4.32 o 
  -1  15   6       47.93       47.03      6.08 o 
   0  15   6        7.87       15.16      3.53 o 
   1  15   6        2.17        3.12      5.20 o 
   2  15   6        3.98        9.15      4.79 o 
  -4  16   6        0.12        3.88      3.88 o 
  -3  16   6        3.16        0.84      3.93 o 
  -2  16   6        0.08        2.38      4.03 o 
  -1  16   6       39.46       29.00      5.80 o 
   0  16   6        0.77        0.90      3.50 o 
   1  16   6        7.98        4.27      4.85 o 
  -2  17   6       25.43       23.28      4.78 o 
  -1  17   6        1.37        5.51      4.19 o 
  -9   1   7        4.09        3.78      5.03 o 
  -8   1   7       51.41       46.69      4.33 o 
  -7   1   7        1.65        0.57      4.24 o 
  -6   1   7       54.26       48.08      3.49 o 
  -5   1   7      141.84      144.19      7.45 o 
  -4   1   7       74.03       82.46      5.57 o 
  -3   1   7      256.37      262.58      8.53 o 
  -2   1   7       20.57       12.18      3.51 o 
  -1   1   7      330.77      335.97      9.46 o 
   0   1   7      124.36      128.55     10.73 o 
   1   1   7      341.46      380.88     11.31 o 
   2   1   7        1.72        3.91      4.10 o 
   3   1   7       21.62       33.94      5.54 o 
   4   1   7       36.48        5.93      5.93 o 
   5   1   7       10.45       13.09      7.33 o 
  -9   2   7       20.94        4.29      4.29 o 
  -8   2   7        8.85        0.93      4.15 o 
  -7   2   7       69.20       81.12      6.45 o 
  -6   2   7        0.02        1.30      3.59 o 
  -5   2   7     1067.01     1296.56     18.11 o 
  -4   2   7        5.85        7.34      3.30 o 
  -3   2   7       59.48       67.82      4.94 o 
  -2   2   7      455.03      351.34      2.96 o 
  -1   2   7       19.16       21.93      3.66 o 
   0   2   7      149.48      136.24      4.84 o 
   1   2   7       75.34       75.13      5.50 o 
   2   2   7       22.40       30.60      4.92 o 
   3   2   7       15.35       20.58      5.18 o 
   4   2   7      133.01       97.81      5.37 o 
   5   2   7      126.42      146.39     10.17 o 
  -9   3   7        3.69        9.53      4.62 o 
  -8   3   7        2.66        4.00      4.65 o 
  -7   3   7        4.11        2.86      4.15 o 
  -6   3   7       21.83       47.19      5.09 o 
  -5   3   7      407.70      510.37     11.79 o 
  -4   3   7      124.53      126.65      6.65 o 
  -3   3   7        0.54        2.30      2.83 o 
  -2   3   7       24.43       20.90      4.28 o 
  -1   3   7      134.85      129.06      6.24 o 
   0   3   7       11.89       13.14      3.36 o 
   1   3   7        3.10        0.52      3.63 o 
   2   3   7       30.27       31.01      4.83 o 
   3   3   7        2.37        4.56      4.67 o 
   4   3   7        0.51        3.30      5.16 o 
   5   3   7        0.78        3.17      6.47 o 
  -9   4   7       19.87        0.93      4.49 o 
  -8   4   7       11.32       20.46      5.49 o 
  -7   4   7       21.43       38.35      5.07 o 
  -6   4   7       99.14      108.82      6.76 o 
  -5   4   7      214.33      223.17      9.21 o 
  -4   4   7       19.40       21.02      4.31 o 
  -3   4   7       13.20       12.57      3.54 o 
  -2   4   7      431.40      464.68     11.34 o 
  -1   4   7       11.27       20.23      4.37 o 
   0   4   7      757.13      733.44     10.11 o 
   1   4   7        7.92       10.81      4.21 o 
   2   4   7       90.23       97.71      6.48 o 
   3   4   7        8.64       10.62      4.78 o 
   4   4   7       13.99       16.12      5.91 o 
   5   4   7       81.80       68.82      4.80 o 
  -8   5   7       10.74       14.72      4.75 o 
  -7   5   7       66.44       61.91      6.34 o 
  -6   5   7      304.31      314.65     10.91 o 
  -5   5   7        6.09        2.50      4.25 o 
  -4   5   7       63.55       77.36      5.47 o 
  -3   5   7      104.87      114.43      6.30 o 
  -2   5   7       22.82       23.32      4.32 o 
  -1   5   7       99.71      116.31      6.73 o 
   0   5   7       67.28       61.86      5.69 o 
   1   5   7      176.57      197.66      8.82 o 
   2   5   7       78.48       81.12      6.43 o 
   3   5   7        5.48        0.97      5.00 o 
   4   5   7      313.86      295.89     12.00 o 
   5   5   7       49.45       47.83      6.53 o 
  -8   6   7        0.33        2.47      4.32 o 
  -7   6   7        0.86        0.88      4.38 o 
  -6   6   7       16.03        1.95      3.59 o 
  -5   6   7      247.10      294.86     10.33 o 
  -4   6   7       41.50       27.02      4.99 o 
  -3   6   7       25.56       32.29      4.40 o 
  -2   6   7       20.88       24.53      3.97 o 
  -1   6   7      153.56      151.10      7.54 o 
   0   6   7        1.70        1.09      2.63 o 
   1   6   7        5.15        5.89      3.80 o 
   2   6   7        2.21        4.55      4.55 o 
   3   6   7        0.67       11.26      4.30 o 
   4   6   7        4.58        1.77      5.15 o 
  -8   7   7       13.93       31.26      4.81 o 
  -7   7   7       10.78       21.51      5.03 o 
  -6   7   7        5.32        9.08      3.63 o 
  -5   7   7        1.88        5.12      4.23 o 
  -4   7   7      249.55      333.85     10.43 o 
  -3   7   7       67.13       55.35      3.24 o 
  -2   7   7      118.36      126.34      7.08 o 
  -1   7   7      186.83      227.45      8.84 o 
   0   7   7        7.05        8.12      3.07 o 
   1   7   7       59.54       72.24      5.82 o 
   2   7   7        3.10        4.63      4.63 o 
   3   7   7       84.85       75.12      6.72 o 
   4   7   7        0.88        1.74      4.81 o 
  -8   8   7       13.47        8.77      4.56 o 
  -7   8   7        5.64        7.50      4.02 o 
  -6   8   7       38.61       44.41      5.50 o 
  -5   8   7       49.17       56.03      5.66 o 
  -4   8   7       65.83       65.13      6.56 o 
  -3   8   7       39.97       50.04      5.19 o 
  -2   8   7       33.35       38.70      4.72 o 
  -1   8   7       37.41       54.55      5.65 o 
   0   8   7      236.13      250.72      6.89 o 
   1   8   7       45.36       40.11      5.40 o 
   2   8   7      168.16      131.74      7.30 o 
   3   8   7        8.44       12.39      4.61 o 
   4   8   7        5.20        4.80      4.22 o 
  -7   9   7       16.20       25.73      4.54 o 
  -6   9   7        4.16        1.17      3.74 o 
  -5   9   7        0.06        0.29      3.89 o 
  -4   9   7        6.65        4.40      4.49 o 
  -3   9   7        0.72        0.81      3.96 o 
  -2   9   7       26.15       33.43      4.95 o 
  -1   9   7       50.84       49.14      5.76 o 
   0   9   7        8.48       10.79      3.61 o 
   1   9   7        6.86       11.87      4.40 o 
   2   9   7      127.64      133.64      8.28 o 
   3   9   7        3.48       11.79      4.69 o 
   4   9   7        5.95        8.13      4.39 o 
  -7  10   7        9.23        4.15      4.15 o 
  -6  10   7       29.94        1.15      4.03 o 
  -5  10   7       16.15        4.00      4.55 o 
  -4  10   7       37.89       33.96      5.37 o 
  -3  10   7      120.66      149.49      8.27 o 
  -2  10   7      213.32      246.56      9.86 o 
  -1  10   7       22.87       22.78      4.01 o 
   0  10   7       52.29       55.73      5.19 o 
   1  10   7       12.40       15.40      4.61 o 
   2  10   7       24.30       25.75      5.86 o 
   3  10   7       12.30       18.08      5.05 o 
  -7  11   7        3.18        4.74      3.91 o 
  -6  11   7       47.27       45.58      3.72 o 
  -5  11   7        0.66        0.56      3.95 o 
  -4  11   7        5.16        8.27      4.52 o 
  -3  11   7      167.45      204.16      9.60 o 
  -2  11   7        6.78        5.92      4.87 o 
  -1  11   7       95.23      108.65      7.58 o 
   0  11   7        1.26        3.94      3.01 o 
   1  11   7      322.79      338.50     11.92 o 
   2  11   7      128.08      113.29      8.46 o 
   3  11   7        0.25        4.29      4.74 o 
  -6  12   7        3.50        9.65      4.05 o 
  -5  12   7        0.23        1.13      3.41 o 
  -4  12   7        3.66        0.56      4.55 o 
  -3  12   7       11.66        3.54      5.02 o 
  -2  12   7        0.47       12.46      4.13 o 
  -1  12   7       19.35       24.83      5.96 o 
   0  12   7        0.05        1.33      3.22 o 
   1  12   7       89.55       84.54      7.74 o 
   2  12   7       20.26       17.04      5.53 o 
  -6  13   7        3.11        0.27      3.39 o 
  -5  13   7        1.62        1.93      3.63 o 
  -4  13   7        0.06        1.42      4.30 o 
  -3  13   7        2.22        4.46      4.55 o 
  -2  13   7       46.94       37.50      6.19 o 
  -1  13   7       52.26       62.41      6.55 o 
   0  13   7        0.28        0.17      3.51 o 
   1  13   7       55.09       40.28      6.31 o 
   2  13   7       16.34        1.99      5.78 o 
  -5  14   7        2.79        5.10      3.65 o 
  -4  14   7       11.88       26.26      4.76 o 
  -3  14   7       44.63       43.34      5.75 o 
  -2  14   7      125.92      144.45      8.38 o 
  -1  14   7        1.62        4.32      4.77 o 
   0  14   7        3.17        3.31      3.55 o 
   1  14   7        5.82       10.22      4.51 o 
  -4  15   7       23.28       32.26      4.60 o 
  -3  15   7        2.23        4.22      4.22 o 
  -2  15   7        0.03        3.77      4.41 o 
  -1  15   7        1.47        3.35      4.87 o 
   0  15   7        0.25        1.76      3.27 o 
  -8   0   8        1.72       11.43      5.35 o 
  -7   0   8       62.09       51.26      4.40 o 
  -6   0   8       13.77        4.11      3.89 o 
  -5   0   8       28.80       37.03      6.06 o 
  -4   0   8      325.35      218.36      4.39 o 
  -3   0   8      210.91      213.88      8.93 o 
  -2   0   8        5.40        4.88      3.61 o 
  -1   0   8       89.17       96.55      6.22 o 
   0   0   8       82.33       98.17      4.94 o 
   1   0   8      141.20      146.32      8.47 o 
   2   0   8        8.82        9.35      5.73 o 
   3   0   8       14.54       20.86      6.51 o 
   4   0   8       39.99       41.54      7.18 o 
  -8   1   8        0.61        2.10      5.15 o 
  -7   1   8        0.53        1.65      4.92 o 
  -6   1   8        0.19        0.62      4.14 o 
  -5   1   8       14.61       16.01      4.63 o 
  -4   1   8       90.52       87.22      6.87 o 
  -3   1   8       12.74       12.34      3.81 o 
  -2   1   8       28.79       38.54      4.45 o 
  -1   1   8        1.29        6.34      3.33 o 
   0   1   8       17.27       20.67      5.50 o 
   1   1   8       37.99       47.07      5.59 o 
   2   1   8        6.64        5.81      5.47 o 
   3   1   8       11.61       13.48      6.22 o 
   4   1   8        1.38        4.81      6.58 o 
  -8   2   8       21.51       45.69      6.07 o 
  -7   2   8        0.53        1.60      4.59 o 
  -6   2   8        0.41        3.86      3.79 o 
  -5   2   8       27.73       35.94      5.53 o 
  -4   2   8       21.99       22.88      5.12 o 
  -3   2   8       53.31       63.01      5.22 o 
  -2   2   8        8.97        7.91      4.03 o 
  -1   2   8        5.70        1.50      3.60 o 
   0   2   8        2.76        2.76      2.76 o 
   1   2   8       24.43       14.72      4.49 o 
   2   2   8        3.19        3.98      4.64 o 
   3   2   8        0.18        1.10      5.50 o 
   4   2   8       18.27       19.68      5.85 o 
  -8   3   8       21.38       20.63      5.79 o 
  -7   3   8       46.63       47.33      6.31 o 
  -6   3   8        0.77        4.25      4.25 o 
  -5   3   8       61.12       67.29      6.63 o 
  -4   3   8      262.94      291.17     10.60 o 
  -3   3   8        1.68        4.22      4.22 o 
  -2   3   8      290.35      296.91      9.85 o 
  -1   3   8       69.21       75.93      5.91 o 
   0   3   8       74.31       64.22     12.12 o 
   1   3   8        0.95        1.18      3.75 o 
   2   3   8        7.30       14.23      5.00 o 
   3   3   8      175.58      145.81      9.55 o 
   4   3   8       78.10       70.61      7.04 o 
  -8   4   8        2.43        7.59      4.12 o 
  -7   4   8        2.83        2.23      4.53 o 
  -6   4   8       11.11        9.03      4.43 o 
  -5   4   8       59.88       50.44      6.52 o 
  -4   4   8      302.08      318.84     11.41 o 
  -3   4   8       45.91       52.12      5.28 o 
  -2   4   8        0.07        4.91      3.43 o 
  -1   4   8        0.41        3.72      3.72 o 
   0   4   8       23.54       23.43      2.91 o 
   1   4   8       17.88       23.62      4.31 o 
   2   4   8        8.86        1.27      4.46 o 
   3   4   8       32.88       31.29      5.96 o 
  -8   5   8        8.53        9.90      3.71 o 
  -7   5   8        0.60        3.85      4.53 o 
  -6   5   8       11.61       14.42      5.03 o 
  -5   5   8        3.21        2.61      4.54 o 
  -4   5   8       71.46       88.21      6.68 o 
  -3   5   8       30.90       37.86      4.93 o 
  -2   5   8      103.05      113.01      6.94 o 
  -1   5   8       35.61       34.51      5.48 o 
   0   5   8       37.45       28.42      3.50 o 
   1   5   8       21.88       32.74      5.03 o 
   2   5   8        4.80        2.56      4.18 o 
   3   5   8       22.16       25.79      5.63 o 
  -7   6   8       16.51        4.54      4.32 o 
  -6   6   8       70.86       95.79      7.39 o 
  -5   6   8       22.67       27.25      5.65 o 
  -4   6   8        0.26        0.85      4.03 o 
  -3   6   8      131.61      151.20      8.13 o 
  -2   6   8       65.84       71.70      6.30 o 
  -1   6   8       18.19       20.13      4.28 o 
   0   6   8      110.54      115.37      5.16 o 
   1   6   8        7.49       12.09      4.09 o 
   2   6   8        3.66        0.66      5.03 o 
   3   6   8        0.36        1.36      4.28 o 
  -7   7   8        0.06        3.91      4.50 o 
  -6   7   8        2.54        7.31      4.86 o 
  -5   7   8       41.82       36.26      5.30 o 
  -4   7   8        0.81        4.46      4.59 o 
  -3   7   8        1.24        5.56      4.12 o 
  -2   7   8       13.45       19.30      4.66 o 
  -1   7   8        2.19        1.48      4.28 o 
   0   7   8        1.44        2.67      2.98 o 
   1   7   8        1.96        2.14      4.65 o 
   2   7   8       25.62        2.92      4.80 o 
   3   7   8        1.61        1.35      4.68 o 
  -7   8   8        3.84       10.67      4.56 o 
  -6   8   8       11.51        6.71      4.79 o 
  -5   8   8        0.03        2.52      4.50 o 
  -4   8   8       28.70       36.53      5.74 o 
  -3   8   8      107.03      120.56      8.54 o 
  -2   8   8       13.85       12.17      4.59 o 
  -1   8   8       33.78       40.78      5.50 o 
   0   8   8        1.19        0.15      4.75 o 
   1   8   8       35.85       25.12      5.45 o 
   2   8   8       17.78        4.23      5.53 o 
   3   8   8       19.02       18.12      5.53 o 
  -7   9   8       25.71       25.64      5.52 o 
  -6   9   8       23.71       31.57      5.42 o 
  -5   9   8        0.04        1.26      4.21 o 
  -4   9   8       62.48       63.92      6.28 o 
  -3   9   8        2.76        8.14      4.75 o 
  -2   9   8       11.57       11.98      5.04 o 
  -1   9   8        4.31        6.42      4.89 o 
   0   9   8       15.07       13.82      3.61 o 
   1   9   8       25.62       28.15      5.96 o 
   2   9   8       40.19       34.91      5.10 o 
  -6  10   8        2.17        1.88      4.48 o 
  -5  10   8        0.72        4.93      4.93 o 
  -4  10   8       10.69       14.87      4.79 o 
  -3  10   8        9.26       10.84      4.66 o 
  -2  10   8        0.39        5.84      4.12 o 
  -1  10   8       11.94       15.59      4.85 o 
   0  10   8        0.08        1.80      3.04 o 
   1  10   8        0.75        1.64      4.45 o 
   2  10   8       19.12       26.82      5.18 o 
  -6  11   8        3.87        1.84      3.64 o 
  -5  11   8        0.82        0.00      4.33 o 
  -4  11   8       40.29       35.19      5.48 o 
  -3  11   8        3.70       13.57      5.06 o 
  -2  11   8       10.78       13.87      5.18 o 
  -1  11   8        7.78        7.46      4.84 o 
   0  11   8        6.93        0.24      7.06 o 
   1  11   8        4.82        4.61      4.98 o 
  -5  12   8       44.09       42.33      4.80 o 
  -4  12   8        3.79        2.50      4.63 o 
  -3  12   8      254.63      258.36     10.98 o 
  -2  12   8      101.32       92.45      8.38 o 
  -1  12   8       10.78        5.87      5.40 o 
   0  12   8        0.01        5.20      3.23 o 
  -4  13   8        1.43        4.29      4.20 o 
  -3  13   8       27.11        5.45      5.75 o 
  -2  13   8       88.09       82.68      7.88 o 
  -1  13   8        0.50        5.22      5.22 o 
  -7   1   9       33.28       45.50      5.97 o 
  -6   1   9        2.07        5.45      5.07 o 
  -5   1   9       56.30       70.95      6.69 o 
  -4   1   9        0.03       11.35      4.88 o 
  -3   1   9       18.18       19.61      5.08 o 
  -2   1   9       81.59       65.78      4.29 o 
  -1   1   9        1.71        7.40      4.25 o 
   0   1   9       35.14       38.37      4.34 o 
   1   1   9        4.23        1.72      4.69 o 
   2   1   9      162.29      151.34      9.96 o 
  -7   2   9        0.15        2.10      4.10 o 
  -6   2   9       37.63       46.39      5.81 o 
  -5   2   9        0.52        4.44      4.44 o 
  -4   2   9      729.85      851.69     17.78 o 
  -3   2   9       23.61       28.16      5.16 o 
  -2   2   9       24.85        2.02      4.07 o 
  -1   2   9       63.28       67.55      5.97 o 
   0   2   9        0.19        1.25      2.77 o 
   1   2   9       69.89       63.14      7.06 o 
   2   2   9        2.82        0.00      5.16 o 
  -7   3   9        0.00        8.61      4.63 o 
  -6   3   9       14.51       13.96      5.25 o 
  -5   3   9       10.81       20.29      5.26 o 
  -4   3   9        8.94       21.60      5.31 o 
  -3   3   9       53.85       49.88      6.17 o 
  -2   3   9        0.02        3.95      3.95 o 
  -1   3   9        9.60        7.24      4.16 o 
   0   3   9        6.07        3.71      4.86 o 
   1   3   9       42.77       38.36      5.69 o 
   2   3   9        6.27        7.50      5.00 o 
  -7   4   9        0.39        1.71      5.10 o 
  -6   4   9       34.18       39.36      6.53 o 
  -5   4   9       16.03       14.76      5.99 o 
  -4   4   9       27.29       18.85      5.99 o 
  -3   4   9       30.40       37.28      5.87 o 
  -2   4   9        0.50        9.18      3.78 o 
  -1   4   9       62.59       63.15      6.40 o 
   0   4   9        9.50       11.65      3.29 o 
   1   4   9      130.91      105.09      8.41 o 
   2   4   9       10.31       13.72      4.84 o 
  -7   5   9       19.82       25.47      5.75 o 
  -6   5   9       23.15       21.91      5.34 o 
  -5   5   9      119.14      133.21      8.28 o 
  -4   5   9        7.81        6.31      4.91 o 
  -3   5   9       39.34       34.31      5.66 o 
  -2   5   9       37.70       35.70      5.65 o 
  -1   5   9       31.96       25.16      5.39 o 
   0   5   9        1.62        1.06      3.02 o 
   1   5   9        2.07        1.57      4.88 o 
   2   5   9       30.10       21.47      5.36 o 
  -6   6   9        4.81        3.74      4.33 o 
  -5   6   9       36.10       47.90      5.98 o 
  -4   6   9        5.37        5.84      4.70 o 
  -3   6   9        3.41        4.80      5.03 o 
  -2   6   9       38.93       45.34      6.01 o 
  -1   6   9       23.60       23.44      4.56 o 
   0   6   9        5.93        1.60      4.47 o 
   1   6   9        0.01        1.27      4.24 o 
  -6   7   9        4.00       17.80      4.79 o 
  -5   7   9       58.09       60.14      7.10 o 
  -4   7   9       43.17       53.48      6.80 o 
  -3   7   9       25.52        0.34      4.54 o 
  -2   7   9       26.22       29.59      5.85 o 
  -1   7   9        1.88        4.52      4.43 o 
   0   7   9       54.10       46.04      4.39 o 
   1   7   9       15.77       15.61      4.69 o 
  -6   8   9        3.21        9.89      4.65 o 
  -5   8   9       33.15       54.15      6.58 o 
  -4   8   9       23.31       35.15      5.00 o 
  -3   8   9        0.18        3.67      4.48 o 
  -2   8   9        7.64       14.71      5.14 o 
  -1   8   9       40.17       45.16      5.91 o 
   0   8   9       26.14       29.39      7.63 o 
   1   8   9       20.75       14.99      5.10 o 
  -5   9   9        0.00        1.37      4.91 o 
  -4   9   9        7.11        8.19      4.72 o 
  -3   9   9       13.68        9.55      5.46 o 
  -2   9   9       14.51       22.87      5.28 o 
  -1   9   9       21.24       17.32      5.51 o 
   0   9   9        0.19        3.26      3.26 o 
  -4  10   9        8.52       19.01      4.81 o 
  -3  10   9        0.79        1.37      4.94 o 
  -2  10   9        6.64        3.10      4.98 o 
  -1  10   9       24.63       39.00      6.07 o 
  -3  11   9        0.02        8.51      4.67 o 
  -2  11   9       83.07       77.84      7.56 o 
  -6   0  10       18.18       19.78      6.70 o 
  -5   0  10        3.74       15.47      4.86 o 
  -4   0  10        5.87       12.78      5.83 o 
  -3   0  10      403.36      408.16     14.34 o 
  -2   0  10       84.15       77.90      6.90 o 
  -1   0  10        1.57       11.27      4.85 o 
   0   0  10       19.56       19.61      4.00 o 
  -5   1  10        2.82       10.26      5.53 o 
  -4   1  10        0.02        7.52      5.07 o 
  -3   1  10       40.24       52.45      6.96 o 
  -2   1  10        3.35       16.89      4.89 o 
  -1   1  10       12.06       12.89      4.84 o 
   0   1  10        0.04        1.50      3.15 o 
  -5   2  10        1.38        5.91      4.93 o 
  -4   2  10       78.69       93.52      7.84 o 
  -3   2  10       24.55       23.44      6.13 o 
  -2   2  10        9.86       12.39      4.94 o 
  -1   2  10       11.33        0.95      4.42 o 
   0   2  10        8.73        6.36      3.42 o 
  -5   3  10        5.43       13.08      4.78 o 
  -4   3  10       36.69       27.02      6.24 o 
  -3   3  10       76.94       77.49      7.52 o 
  -2   3  10       21.76        8.52      4.93 o 
  -1   3  10       29.68       26.53      5.24 o 
   0   3  10        9.12        8.04      3.17 o 
  -5   4  10        0.11        2.08      4.99 o 
  -4   4  10        0.34        6.03      4.71 o 
  -3   4  10       52.77       51.62      6.77 o 
  -2   4  10        0.08        4.15      4.37 o 
  -1   4  10        4.68        4.33      4.10 o 
   0   4  10       10.99        9.08      6.18 o 
  -5   5  10        0.67        2.79      5.12 o 
  -4   5  10        2.26        6.44      4.78 o 
  -3   5  10        0.05        1.33      4.17 o 
  -2   5  10        0.46        1.94      4.27 o 
  -1   5  10       38.97       28.45      5.83 o 
  -4   6  10       15.88       18.85      5.06 o 
  -3   6  10        0.13        2.36      4.18 o 
  -2   6  10       32.26       38.45      5.76 o 
  -1   6  10        0.81        0.63      4.09 o 
  -3   7  10       15.67        3.74      5.17 o 
                                                 
